# Supplementary material for: Effects of five years conservation tillage for hedging against drought, stabilizing maize yield, and improving soil environment in the drylands of northern China
Source: PLoS One. 2023 Mar 6;18(3):e0282359. doi: 10.1371/journal.pone.0282359 (PMC9987771; doi:10.1371/journal.pone.0282359)
Supplement: S1 Data — (ZIP) [file pone.0282359.s001.zip]

Archive with 5 entries (5 files):
- Data in brief/2016-2020 Precipitation in the test area.xlsx
- Data in brief/Production data of the experimental area.xlsx
- Data in brief/Soil moisture characteristic curve.xlsx
- Data in brief/soil organic matter of the experimental area.xlsx
- Data in brief/water stable aggregates.xlsx
