# Supplementary material for: Effects of five years conservation tillage for hedging against drought, stabilizing maize yield, and improving soil environment in the drylands of northern China
Source: PLoS One. 2023 Mar 6;18(3):e0282359. doi: 10.1371/journal.pone.0282359 (PMC9987771; doi:10.1371/journal.pone.0282359)
Supplement: S1 Data — (ZIP) [file pone.0282359.s001.zip › Data in brief/2016-2020 Precipitation in the test area.xlsx]

## Sheet: Sheet1
year	moon	day	max temperature/℃	min temperature/℃	rainfall/mm		year	moon	day	max temperature/℃	min temperature/℃	rainfall/mm		year	moon	day	max temperature/℃	min temperature/℃	rainfall/mm		year	moon	day	average temperature/℃	max temperature/℃	min temperature/℃	rainfall/mm		year	moon	day	average temperature/℃	max temperature/℃	min temperature/℃	rainfall/mm
2016	5	1	31.1	13.5	0		2017	5	1	26.7	13.9	0		2018	5	1	22.5	13.7	0.3		2019	5	1	14.2689	23.2441	2.8296	0		2020	5	1	25.1247	35.96	12.86	0
2016	5	2	25	12.4	0		2017	5	2					2018	5	2	21.4	7.2	0		2019	5	2	16.464	24.5094	6.6235	0		2020	5	2	26.1785	36.6	15.5	0
2016	5	3	23.9	8.5	0		2017	5	3	22.4	13	3.6		2018	5	3	27.1	6.1	0		2019	5	3	19.1342	25.5074	10.2192	0		2020	5	3	26.4059	36.83	14.11	0
2016	5	4	29.2	6.2	0		2017	5	4	22.4	8.1	0.2		2018	5	4	30	8.5	0		2019	5	4	19.928	27.4031	13.9204	0		2020	5	4	14.5957	20.35	10.94	11.2
2016	5	5	27.7	13.4	0		2017	5	5	18.4	11.8	0		2018	5	5	0				2019	5	5	17.3014	21.8429	0	0		2020	5	5	16.4994	26.59	8.87	0.2
2016	5	6	22	9.7	0		2017	5	6	25.8	5.9	0		2018	5	6	21.8	13.7	0		2019	5	6	14.5797	19.1765	10.3618	0		2020	5	6	19.4994	28.2	9.65	2.8
2016	5	7	16.9	7.5	0		2017	5	7	25.5	5.4	0		2018	5	7	26.4	10.7	1		2019	5	7	16.0948	21.5593	9.9407	0		2020	5	7	15.0123	16.16	14.01	17.8
2016	5	8	24.7	10.6	0		2017	5	8	0				2018	5	8	26.6	7.2	0		2019	5	8	14.3498	19.2383	10.1805	0		2020	5	8	16.4173	20.57	13.42	1.6
2016	5	9	26	11.5	0		2017	5	9	29.6	7.4	0		2018	5	9	26.8	10.6	0		2019	5	9	17.1474	25.5374	7.5445	0		2020	5	9	13.4826	15.96	10.31	2.8
2016	5	10	0				2017	5	10	29.6	13.5	0		2018	5	10	27	14.4	0		2019	5	10	17.356	23.909	12.0341	0		2020	5	10	15.6647	25.62	6.77	0.2
2016	5	11	34.4	12.2	0		2017	5	11	29.9	11.5	0		2018	5	11	22.6	13.9	0		2019	5	11	18.7813	27.7261	8.1606	0		2020	5	11	17.915	24.14	11.38	0
2016	5	12	30.4	12.4	0		2017	5	12	31.4	7.1	0		2018	5	12	29.3	9.2	0		2019	5	12	14.8792	18.6439	9.4253	0.6		2020	5	12	20.854	28.96	12.69	0
2016	5	13	21.5	4.2	2.5		2017	5	13					2018	5	13	34	9.4	0		2019	5	13	15.2619	25.1245	3.5838	0		2020	5	13	20.4002	26.91	12.24	0
2016	5	14	13.2	8.1	17.1		2017	5	14	26.3	10.2	0		2018	5	14	32.6	13.8	0		2019	5	14	19.5026	25.4878	13.012	0		2020	5	14	20.6449	28.75	11.24	0
2016	5	15	21.2	8.3	0		2017	5	15	24.5	14.3	0		2018	5	15	30.9	19.4	0		2019	5	15	21.7254	30.1309	13.7686	0		2020	5	15	21.4833	31.01	12.71	0
2016	5	16	27	5.5	0		2017	5	16					2018	5	16	33.2	17	0		2019	5	16	21.2216	29.5487	10.6386	0		2020	5	16	21.7959	29.81	14.8	0
2016	5	17	29.2	8	0		2017	5	17	34.2	12.3	0		2018	5	17	27.8	19.3	0.1		2019	5	17	23.3589	31.6029	12.0602	0		2020	5	17	18.0501	28.39	9.42	0.2
2016	5	18	28.8	13.4	0		2017	5	18	33	14.1	0		2018	5	18	31	13.2	0		2019	5	18	24.0079	29.3018	18.5526	0		2020	5	18	17.9445	25.54	10.04	0
2016	5	19	27.9	10.2	0		2017	5	19	32	14.5	0		2018	5	19	24.9	11.1	21.2		2019	5	19	16.7023	21.4694	8.7253	0		2020	5	19	19.6605	27.93	8.5	0
2016	5	20	27.2	13.5	0		2017	5	20	31.2	12.4	0		2018	5	20	17.9	11.1	2		2019	5	20	16.0093	24.4177	6.0798	0		2020	5	20	22.8065	31.34	13.32	0
2016	5	21	28.7	10.6	0		2017	5	21	31.2	14.9	0		2018	5	21	16.2	13.5	19		2019	5	21	19.8422	30.0108	7.379	0		2020	5	21	24.5123	32.89	16.58	0.2
2016	5	22	26	12.8	0		2017	5	22	26.6	14.2	8.2		2018	5	22	22.4	12.8	5		2019	5	22	22.5512	33.1783	9.8201	0		2020	5	22	22.1982	31.23	11.53	0
2016	5	23	22.8	14.4	0.1		2017	5	23	24	10.1	0.2		2018	5	23	27.3	7.3	0		2019	5	23	24.8934	35.3124	12.5048	0		2020	5	23	21.5863	26.85	15.84	0.6
2016	5	24	25.1	6	0		2017	5	24	28.3	7.7	0		2018	5	24	29.6	10.1	0		2019	5	24	25.5207	32.5343	19.3275	0		2020	5	24	19.394	25.6	10.72	0
2016	5	25	21.3	13.3	0		2017	5	25	31.2	12.6	0		2018	5	25	32	16.4	0		2019	5	25	26.83	35.2634	16.5156	0		2020	5	25	21.5407	29.64	13.42	0
2016	5	26	25.3	11	0		2017	5	26	32.8	12.7	0		2018	5	26	25.7	17.2	0		2019	5	26	24.685	31.5452	17.8123	0		2020	5	26	18.9424	27.71	9.81	0
2016	5	27	20	12.5	0.2		2017	5	27	36.2	13.6	0		2018	5	27	28.6	11.6	0		2019	5	27	19.0379	24.9867	13.7634	0		2020	5	27	20.4217	29.84	9.88	0
2016	5	28	28.1	6.1	0		2017	5	28	37.7	15.9	0		2018	5	28	31.2	16.4	0		2019	5	28	20.5399	28.7582	11.2678	0		2020	5	28	22.8031	32.17	10.31	0
2016	5	29	33	10	0		2017	5	29	31.8	17.8	0.6		2018	5	29	28.2	13.4	0		2019	5	29	21.9793	31.616	10.5035	0		2020	5	29	23.4913	32.15	13.85	2.8
2016	5	30	33	14	0		2017	5	30	30.3	15.3	2		2018	5	30	28.9	11	0		2019	5	30	24.2322	31.4364	17.9754	0		2020	5	30	17.5962	27.98	13.23	11.4
2016	5	31	28.5	15.9	0.3		2017	5	31	32.7	10.7	0.2		2018	5	31	30.4	12.1	0		2019	5	31	22.6095	29.2679	13.3582	0		2020	5	31	18.6568	25.56	11.85	0.2
2016	6	1	28.8	12.4	0		2017	6	1	34.7	13.5	0		2018	6	1	29.1	12.5	0		2019	6	1	24.4926	31.2928	17.5222	0		2020	6	1	19.2323	26.86	11.55	2.6
2016	6	2	27.3	13.4	0.2		2017	6	2	34.7	17	0		2018	6	2	30.4	15.4	0		2019	6	2	25.2523	34.4492	15.3493	0		2020	6	2	23.8231	31.35	14.6	0
2016	6	3	20.1	15.1	6.4		2017	6	3			0		2018	6	3	28.2	17	0		2019	6	3	25.765	34.0895	13.657	0		2020	6	3	26.0315	35.93	14.82	0
2016	6	4	24.3	15.4	4.3		2017	6	4	26.3	14.8	0		2018	6	4	31.1	11.9	0		2019	6	4	26.1112	31.8361	17.8171	0		2020	6	4	27.105	37.32	15.87	0
2016	6	5	21.3	14.8	24.2999		2017	6	5	22.7	12.2	16		2018	6	5	33.6	11.8	0		2019	6	5	17.4329	22.8984	0	24.6		2020	6	5	25.5933	34.27	17.89	0
2016	6	6	27.1	11.3	0		2017	6	6	18.8	11.9	0		2018	6	6	35.7	13.9	0		2019	6	6	20.4814	26.5666	16.1336	0		2020	6	6	26.8613	34.81	17.27	0
2016	6	7	23.6	16.3	0.2		2017	6	7	28.3	9.7	0		2018	6	7	31.2	18.3	0		2019	6	7	20.1127	28.1705	15.4579	9.6		2020	6	7	27.5305	34.52	20.31	0
2016	6	8	30.1	14	0		2017	6	8	29.4	12.4	0		2018	6	8	26.8	14.8	8.2		2019	6	8	22.9856	31.3021	14.5789	0		2020	6	8	23.9681	27.56	18.93	0
2016	6	9	31.3	14.5	0		2017	6	9	26.5	13	0		2018	6	9	21.1	12.2	36.9		2019	6	9	23.4138	32.2325	13.6323	0		2020	6	9	22.7926	28.31	18.89	0
2016	6	10	33.2	18.2	0		2017	6	10	30.2	14.5	0		2018	6	10	28.8	9.5	1.4		2019	6	10	24.1312	31.5123	16.2854	0		2020	6	10	24.5147	33.06	16.98	0
2016	6	11	28	16.3	0		2017	6	11	31.5	15	0		2018	6	11	31.8	11.2	0		2019	6	11	25.3031	32.6323	18.4828	6.6		2020	6	11	23.456	26.6	20.8	0
2016	6	12	29.5	11.4	0		2017	6	12	32.9	14.3	10		2018	6	12	31.9	13.8	0		2019	6	12	22.8135	29.0867	17.7562	0		2020	6	12	24.5242	31.19	18.54	0
2016	6	13	31.8	15.4	0		2017	6	13	24.7	14.4	0		2018	6	13	29.6	14.4	0		2019	6	13	22.2088	30.453	15.4771	0.2		2020	6	13	23.6184	32.06	16.53	5
2016	6	14	24.6	14.7	14.5		2017	6	14	30.4	16.7	0		2018	6	14	31	12.9	0		2019	6	14	24.5517	33.241	14.6746	0		2020	6	14	22.7491	31.47	12.74	0
2016	6	15	28	15.8	0		2017	6	15	31.5	17.8	0		2018	6	15	31.2	15.7	0		2019	6	15	25.8574	32.2875	18.9648	0		2020	6	15	22.5435	27.02	17.79	0
2016	6	16	30.3	11.9	0		2017	6	16	33	15.3	0		2018	6	16	28.6	18.8	0.1		2019	6	16	21.7006	27.1476	12.4846	0.2		2020	6	16	18.6795	20.8	16.62	0.4
2016	6	17	32.9	13.2	0		2017	6	17	32.1	17.4	0		2018	6	17	25.1	16.7	2.5		2019	6	17	24.3841	32.0454	16.2052	0		2020	6	17	18.6424	22.02	16.24	0.2
2016	6	18	33	15.1	0		2017	6	18	32.2	17.2	0		2018	6	18	28.1	16.7	0		2019	6	18	26.9817	34.9528	17.5763	0		2020	6	18	21.1219	30.52	12.59	0
2016	6	19	30.9	19.2	1		2017	6	19	0		0		2018	6	19	0				2019	6	19	27.7243	34.4808	23.6546	0		2020	6	19	23.2444	28.18	17.11	0
2016	6	20	31	17.3	0.1		2017	6	20	32.9	14.5	0		2018	6	20	30.2	19	0		2019	6	20	25.9442	31.0251	21.0265	0		2020	6	20	25.1436	34.24	18.43	0
2016	6	21	34.4	18.5	0		2017	6	21	33.1	17.8	2		2018	6	21	25.3	19.9	0.1		2019	6	21	24.3753	32.4269	20.289	1.6		2020	6	21	25.3243	31.94	17.6	0
2016	6	22	36.5	17.9	0		2017	6	22	27.3	16.9	9.8		2018	6	22	30.7	17.8	0.1		2019	6	22	24.9028	31.5027	19.2765	0		2020	6	22	24.1148	27.27	19.22	0
2016	6	23	25.2	16.8	8.4		2017	6	23	25.9	15.8	20.2		2018	6	23	34.4	16.8	0		2019	6	23	26.0867	32.9615	18.9974	0		2020	6	23	24.3861	29.99	19.86	0
2016	6	24	28.7	13	0		2017	6	24	28.3	14.1	0.2		2018	6	24	35.4	17.9	0		2019	6	24	24.9293	31.1487	19.1297	0		2020	6	24	23.1589	33.52	16.89	2.2
2016	6	25	30.2	11.2	0		2017	6	25	31.6	13.2	12.4		2018	6	25	30.1	21.3	3.6		2019	6	25	23.9185	31.6171	15.7871	0		2020	6	25	22.5817	32.51	13.26	0.2
2016	6	26	29.1	14.8	0		2017	6	26			0.2		2018	6	26	32.5	18.9	0		2019	6	26	25.2788	31.112	18.8891	0		2020	6	26	21.1473	24.04	16.79	0
2016	6	27	32.1	16.7	0		2017	6	27	33.4	15.5	0		2018	6	27	36.2	20.1	0		2019	6	27	24.3106	29.4855	18.9424	2.8		2020	6	27	24.9097	34.7	13.72	0
2016	6	28	33.4	17.6	0		2017	6	28	33.5	17.3	0		2018	6	28	33.2	16.1	0		2019	6	28	22.3626	28.411	10.3537	0.2		2020	6	28	23.2037	28.31	20.55	2
2016	6	29	35.3	16.6	0		2017	6	29	32.1	18.3	0		2018	6	29	31.9	15.1	0		2019	6	29	24.3434	32.9977	16.6494	0		2020	6	29	22.4601	29.93	16.68	1.8
2016	6	30	35.2	18.3	2.5		2017	6	30	31.3	17.6	0		2018	6	30	30.2	18.2	1.4		2019	6	30	23.168	31.3963	12.4521	0		2020	6	30	21.937	26.95	15.52	0
2016	7	1	31	16	0.1		2017	7	1	33.1	17.1	0		2018	7	1	32	14.7	0		2019	7	1	24.2771	32.966	11.9235	0		2020	7	1	23.1731	30.96	14.82	0
2016	7	2	31.6	16.9	0.6		2017	7	2	35	18.6	0		2018	7	2	31	19.8	0		2019	7	2	25.5526	36.2153	10.9331	0		2020	7	2	20.6623	23.34	17.67	3.2
2016	7	3	31.2	17.8	32.5999		2017	7	3	35.7	19.8	0		2018	7	3	31.1	21.4	0		2019	7	3	26.084	35.1922	11.1947	0		2020	7	3	22.6276	28.19	16.61	0
2016	7	4	29.5	18.7	0		2017	7	4	30.5	21.3	5.4		2018	7	4	29	21.2	0.4		2019	7	4	25.8491	34.9032	11.6056	0		2020	7	4	20.1817	23.18	17.48	0.6
2016	7	5	30.9	17.1	0		2017	7	5	31.2	18.1	0.1		2018	7	5	36.1	18	0		2019	7	5	25.6438	35.5743	0	0		2020	7	5	21.4243	31.57	14.1	3.8
2016	7	6	29.9	17.2	0		2017	7	6	27.5	20.5	2.6		2018	7	6	34.7	19.1	0		2019	7	6	21.9042	28.6708	10.4549	0		2020	7	6	23.2942	34.53	14.87	0.2
2016	7	7	30.6	17	0		2017	7	7	34.5	18.8	0.2		2018	7	7	29.2	21.5	36.4		2019	7	7	20.4485	27.8668	11.4235	0		2020	7	7	26.5489	34.71	18.85	0
2016	7	8	26.6	20.6	6.1		2017	7	8	36.8	18.1	0		2018	7	8	28.6	19.6	9.9		2019	7	8	18.0221	27.3974	3.4681	0		2020	7	8	24.508	31.55	18.29	33
2016	7	9	25.7	20.7	4.4		2017	7	9	37.5	20	0		2018	7	9	22.4	17.4	20.6		2019	7	9	17.3399	24.7827	6.5639	0		2020	7	9	22.6353	29.7	18.17	0.6
2016	7	10	30.1	17.9	0		2017	7	10	36.2	17.3	0		2018	7	10	22.1	17.5	0.4		2019	7	10	17.5652	27.1039	5.3201	0		2020	7	10	22.9103	28.45	19.86	0
2016	7	11	29.4	22.4	0		2017	7	11	36.5	19.1	0.2		2018	7	11	24.5	18.7	17.3		2019	7	11	21.0468	27.4856	13.6165	0		2020	7	11	22.7093	27.14	19.01	4.6
2016	7	12	30.7	22.7	1.8		2017	7	12	37.4	17.9	0		2018	7	12	26.8	21.1	4.6		2019	7	12	23.57	32.279	14.8021	0		2020	7	12	19.1946	22.47	17.32	12.6
2016	7	13	29.7	17.5	0		2017	7	13	38.5	20.5	0		2018	7	13	27.7	21	23.9		2019	7	13	24.7101	33.1127	15.7869	0		2020	7	13	21.5678	27.41	16.51	0
2016	7	14	25.4	19.6	36.1		2017	7	14	35.1	22.6	0		2018	7	14	32.1	20.3	0		2019	7	14	25.7759	34.5106	17.4168	0		2020	7	14	23.3408	28.27	19.14	0
2016	7	15	25.8	16.1	21.6999		2017	7	15	29.8	20.5	25.8		2018	7	15	32.6	21.6	0		2019	7	15	25.164	33.1114	15.3324	0		2020	7	15	23.4435	29.66	17.92	0
2016	7	16	25.8	16.5	18.3		2017	7	16	31.4	18.6	0		2018	7	16	29.6	22.1	13.2		2019	7	16	25.0417	29.0549	21.6602	0		2020	7	16	23.9397	30.56	18.74	48.8
2016	7	17	28.3	16.2	0		2017	7	17	30.7	22	0		2018	7	17	31.8	21	10.5		2019	7	17	25.224	30.6103	19.2133	0		2020	7	17	21.6549	24.07	20.24	1.4
2016	7	18	26.2	17.6	0.8		2017	7	18					2018	7	18	32.7	22.3	0		2019	7	18	26.3416	33.7867	18.1694	0		2020	7	18	21.5912	25.22	19.33	0.2
2016	7	19	21.6	17.7	52.9		2017	7	19	35.7	21.1	0		2018	7	19	33	23.6	0		2019	7	19	26.8672	32.1283	21.2055	0		2020	7	19	22.671	30.14	17.1	0
2016	7	20	20.9	17.7	77.4999		2017	7	20	36.9	22.7			2018	7	20	34	21.7	0		2019	7	20	24.0058	29.0664	20.9252	4.4		2020	7	20	23.7609	32.57	15.77	0
2016	7	21	26.9	19.3	0.9		2017	7	21	33.8	24.2			2018	7	21	34.6	22.9	0		2019	7	21	26.8638	33.9913	18.439	0.2		2020	7	21	24.8056	30.54	19.81	0
2016	7	22	32.1	19.3	0		2017	7	22	34.8	21.3	0		2018	7	22	32.3	23.6	0.8		2019	7	22	23.568	26.6641	20.5597	25		2020	7	22	21.8974	24.66	19.47	0
2016	7	23	33.2	21.9	0.7		2017	7	23	35.9	23.4	1.2		2018	7	23	31.7	21	0		2019	7	23	25.8813	34.865	18.8952	0		2020	7	23	23.1887	30.45	14.99	0
2016	7	24	35	22.5	0.1		2017	7	24	33.6	23.2	0.8		2018	7	24	31	20.5	0		2019	7	24	26.1501	33.9462	19.1131	0		2020	7	24	24.6703	31.64	17.09	0
2016	7	25	28.9	22.2	2		2017	7	25	27.3	19.9	1.8		2018	7	25	31.7	17.9	0		2019	7	25	27.1952	35.434	20.753	0		2020	7	25	19.8583	22.79	16.83	9.6
2016	7	26	31.3	18.5	0		2017	7	26	39.9		29		2018	7	26	33.1	18	0		2019	7	26	28.4536	36.8942	19.3673	0		2020	7	26	21.0571	26.8	16.98	20.8
2016	7	27	32.9	22.8	0		2017	7	27	24.3	17.9	46.2		2018	7	27	31.5	22.1	4.5		2019	7	27	28.3486	34.8056	21.9063	0		2020	7	27	22.2867	29.65	16.37	0
2016	7	28	33.9	21.7	0		2017	7	28	20.2	16.8	22.8		2018	7	28	31	20.3	0		2019	7	28	28.6026	37.3892	23.082	0		2020	7	28	24.764	29.63	20.12	1.6
2016	7	29	34.9	20.2	0		2017	7	29	27.8	16.8	7		2018	7	29	32	20.4	0		2019	7	29	22.5723	26.626	18.9159	15.8		2020	7	29	26.0262	32.32	22.17	0
2016	7	30	34.8	19.9	0		2017	7	30	30.8	15.9	0		2018	7	30	32	22.2	0		2019	7	30	24.5669	35.1748	17.9632	0.2		2020	7	30	26.0401	33.68	20.56	0
2016	7	31	32.2	20.4	0		2017	7	31	31.2	18.1	0		2018	7	31	29.4	20.5	1		2019	7	31	25.9096	34.6529	17.8636	0		2020	7	31	26.1647	32.31	20.54	0
2016	8	1	32.9	19.5	8.1		2017	8	1	30	17.2	0		2018	8	1	33.6	21.3	0		2019	8	1	24.6256	32.1202	18.6895	0.2		2020	8	1	25.9042	31.59	20.58	12.2
2016	8	2	30.9	20.4	0.1		2017	8	2	30.7	20.7	0		2018	8	2	33.9	22.4	0		2019	8	2	24.4837	30.8002	16.912	0.2		2020	8	2	24.1865	31.66	20.04	0.8
2016	8	3	30.2	18.3	0		2017	8	3	33.8	20.6	0		2018	8	3	33.5	21	0		2019	8	3	21.7126	25.7342	19.3785	9.6		2020	8	3	26.2235	32.74	21.9	0
2016	8	4	30.9	17.5	0		2017	8	4	33.1	19.2	0		2018	8	4	34.6	20.6	0		2019	8	4	22.0899	27.0082	18.6787	14.8		2020	8	4	23.9065	28.73	19.32	1.8
2016	8	5	29.8	19.5	2.6		2017	8	5	29.6	20.5	0.2		2018	8	5	30.3	19.5	0		2019	8	5	24.566	30.6036	0	0.2		2020	8	5	20.4187	22.62	18.25	47.4
2016	8	6	29.9	18.5	0		2017	8	6			0.2		2018	8	6	31.6	23.4	0		2019	8	6	24.3982	31.1117	19.3827	0		2020	8	6	19.4665	20.58	18.35	33.2
2016	8	7	31.2	20.7	0		2017	8	7	28	18.5	1		2018	8	7	32.2	23.4	0.2		2019	8	7	25.4192	33.6002	19.2571	0		2020	8	7	23.2657	27.32	19.61	0
2016	8	8	29.7	18.7	0		2017	8	8	30.5	17	0.8		2018	8	8	32.4	21.5	0.4		2019	8	8	21.6188	23.9803	20.4645	0		2020	8	8	21.8965	27.9	17.66	0.6
2016	8	9	29.4	21	0		2017	8	9	29	15.4			2018	8	9	28.9	22.1	0		2019	8	9	24	28.8	21.3	*		2020	8	9	23.367	31.67	17.14	0.2
2016	8	10	31.4	20.7	0		2017	8	10	34.5	15.8	0		2018	8	10	33.6	20	1.5		2019	8	10	24.9	31.7	18.4	*		2020	8	10	24.1841	32.25	15.69	0
2016	8	11	34.2	21.2	0		2017	8	11	33.4	18.4	0.8		2018	8	11	31.7	20	21.6		2019	8	11	22.5	30.2	18.3	1		2020	8	11	25.723	31.78	19.77	0
2016	8	12	34.3	21.8	0		2017	8	12	32.1	19.2	12.8		2018	8	12	31.3	21	0		2019	8	12	24.3	31.8	18.4	0		2020	8	12	24.554	30.51	20.17	10
2016	8	13	30.9	23.4	0		2017	8	13	27.8	19.2	3.8		2018	8	13	29.7	21.5	39.8		2019	8	13	25.2	33.1	18.6	0		2020	8	13	24.3731	29.97	20.11	15.4
2016	8	14	26.7	21.1	14.4		2017	8	14	31.9	17.5	0		2018	8	14	30.6	20.9	0		2019	8	14	25.6	33.6	19.3	0		2020	8	14	23.4958	31.19	18.24	4.8
2016	8	15	24.6	17.6	21.2		2017	8	15	32	18.4	19.6		2018	8	15	32.3	20	0		2019	8	15	25.1	33.7	15.7	0		2020	8	15	18.666	19.56	17.94	14.6
2016	8	16	23.2	17	24.9		2017	8	16	33.5	16.2	0.2		2018	8	16	26.8	18.7	0		2019	8	16	23.7	29.4	18.9	0		2020	8	16	18.7745	19.94	17.27	28
2016	8	17	28.7	20.5	0		2017	8	17	31.1	18.8			2018	8	17	32.1	16.6	0		2019	8	17	21	29.4	12.1	0		2020	8	17	22.5319	27.32	19.19	0.8
2016	8	18	28.3	20.3	1.3		2017	8	18					2018	8	18	28.9	17.2	0		2019	8	18	23	32.4	12.6	0		2020	8	18	21.176	24	18.87	17.4
2016	8	19	29.6	22.1	0.1		2017	8	19	28.6	19.2			2018	8	19	25.1	20.6	0		2019	8	19	25.5	33.8	17.8	0		2020	8	19	19.8275	24.71	16.66	7.4
2016	8	20	27	20.3	0		2017	8	20	30.5	17			2018	8	20	31.9	16.3	0		2019	8	20	23	27.1	20.2	1.5		2020	8	20	20.3844	25.52	16.35	0
2016	8	21	31.9	21.4	0		2017	8	21	30.8	21.6	2.4		2018	8	21	30.5	18.3	0		2019	8	21	24	30.9	18.7	0		2020	8	21	20.1941	25.49	15.59	0
2016	8	22	30.7	16.3	0		2017	8	22	27.1	20.8	9.6		2018	8	22	21.1	18.1	3.5		2019	8	22	20.2	25.6	18.7	0.3		2020	8	22	20.6063	26.06	15.04	0
2016	8	23	30.7	18.5	0		2017	8	23	30.6	19.9	5		2018	8	23	28.3	17.5	0		2019	8	23	20.7	26.4	15.9	0		2020	8	23	23.0169	27.34	19.65	4.4
2016	8	24	33	22.2	64.5		2017	8	24	29.9	20.2			2018	8	24	29.8	15.5	0		2019	8	24	17.5	22.2	15.6	20.2		2020	8	24	22.8563	29.95	17.82	3.6
2016	8	25	25.1	19.1	0.3		2017	8	25	26.8	18.6			2018	8	25	29.7	15.8	0		2019	8	25	19.7	24.4	16.4	0.5		2020	8	25	21.7317	31.48	14.53	0
2016	8	26	24.4	14.8	0		2017	8	26	21.5	15	13.4		2018	8	26	32.1	19.1	0		2019	8	26	20.3	24	16.9	0.3		2020	8	26	20.7343	29.13	14.41	0.2
2016	8	27	27.4	13.2	0		2017	8	27	18.3	14.4	25.8		2018	8	27	32.8	18.1	0		2019	8	27	22	29	18	*		2020	8	27	20.7232	31.23	13.06	0
2016	8	28	26.2	10.8	0		2017	8	28	19.9	15.6	4.8		2018	8	28	33.1	19.5	0		2019	8	28	20.1	29.9	10.8	0		2020	8	28	22.4344	30.68	14.28	0
2016	8	29	26.1	12	0		2017	8	29	18.4	14	23.6		2018	8	29	31.5	19.9	0		2019	8	29	19.1	27.7	10.5	0		2020	8	29	24.2591	31.33	18.65	0
2016	8	30	24.7	16	0		2017	8	30	26.3	12.4			2018	8	30	26.1	19.7	2.6		2019	8	30	19.4	28.7	10.8	0		2020	8	30	23.7887	30.36	17.06	0
2016	8	31	29	12.5	0		2017	8	31	28.1	12.3	0.2		2018	8	31	19.7	17.7	7.6		2019	8	31	20.3	29.5	11	0		2020	8	31	19.0104	23.79	16.23	1.6
2016	9	1	28	11	0		2017	9	1	26.9	12.6			2018	9	1	24	17	0.5		2019	9	1	20.7	29.4	13.9	*		2020	9	1	19.6144	29.75	12.3	2
2016	9	2	30.6	10.4	0		2017	9	2	23.7	14.2			2018	9	2	28.9	19	8.5		2019	9	2	21	30.2	11.9	0		2020	9	2	18.271	26.03	11.57	0
2016	9	3	28.2	16.1	0		2017	9	3	25.7	14.8			2018	9	3	29.8	17	0		2019	9	3	21	30.6	11.5	0		2020	9	3	17.4148	27.49	9.28	0.2
2016	9	4	30.8	13.8	0		2017	9	4	23.8	15.7			2018	9	4	28.4	11.1	0		2019	9	4	20.6	30.3	11.1	0		2020	9	4	18.3647	29.27	7.16	0
2016	9	5	29.8	10.9	0		2017	9	5	22.2	15.4			2018	9	5	27.8	16.6	0		2019	9	5	21.7	30.4	12.3	0		2020	9	5	20.6071	30.1	11.49	0
2016	9	6	21.3	15.4	0.6		2017	9	6	28	14.5			2018	9	6	25.3	14.2	0		2019	9	6	22.7	31.1	13.9	0		2020	9	6	21.0875	31.25	10.85	0
2016	9	7	27.7	10	0.1		2017	9	7	30.8	12.5			2018	9	7	25.2	9.6	0		2019	9	7	22	31.8	12.4	0		2020	9	7	20.9124	31.11	11.91	0
2016	9	8	28.2	13.2	0		2017	9	8	29.3	12.8			2018	9	8	25.5	7.1	0		2019	9	8	24	34.2	14.1	0		2020	9	8	20.6842	29.52	12.48	0
2016	9	9	23.9	11.4	0		2017	9	9	25.8	12.8			2018	9	9	24.3	8.8	0		2019	9	9	24.6	33.8	15.4	0		2020	9	9	20.1955	28.43	11.6	0
2016	9	10	27.8	15.9	0.9		2017	9	10	26.9	16.8			2018	9	10	23.9	15.8	0		2019	9	10	18.8	25.4	16.6	2.2		2020	9	10	20.3153	28.47	11.27	0
2016	9	11	25.3	11.4	6.4		2017	9	11	29	11.3			2018	9	11	26.6	13.3	0		2019	9	11	13.9	16.7	13.1	55.2		2020	9	11	19.4879	26.71	12.16	0
2016	9	12	24.9	10.7	0.1		2017	9	12	29	11.9			2018	9	12	2.3				2019	9	12	16.2	19.9	13.3	0.5		2020	9	12	19.1703	25.6	13.06	0
2016	9	13	26.8	11.8	0.3		2017	9	13	28.9	12.3			2018	9	13	22.6	13.1	0		2019	9	13	17	19.2	15.5	14.7		2020	9	13	19.6566	25.11	15.13	1
2016	9	14	28.2	11.7	0		2017	9	14	26.6	12.1			2018	9	14	22.5	16.2	0.2		2019	9	14	17	20.3	14.1	0		2020	9	14	17.9028	21.21	16.36	16.2
2016	9	15	28.7	12.8	0		2017	9	15	24.9	16.8			2018	9	15	20.1	16.2	0		2019	9	15	16.4	23.7	11.2	0		2020	9	15	18.1197	26.2	11.44	3.8
2016	9	16	28.9	14.7	0		2017	9	16	22.8	14.9	1		2018	9	16	21.9	13.4	1		2019	9	16	17.9	26.7	11.9	0		2020	9	16	15.3162	23.71	7.57	0.2
2016	9	17	25	16.5	0		2017	9	17	28.7	11.5	0.2		2018	9	17	15.7	10.5	2		2019	9	17	17.6	23.8	13.6	0		2020	9	17	15.0742	24.6	7.09	0.2
2016	9	18	20.6	16	11.4		2017	9	18	29	14.5			2018	9	18	18.3	13.9	4.2		2019	9	18	17.5	24.7	10.9	0		2020	9	18	16.2131	26.86	6.95	0
2016	9	19	23.5	12	0		2017	9	19	29.1	11.3			2018	9	19	18.9	15.5	6.9		2019	9	19	15.3	19.1	13.6	0.8		2020	9	19	16.7453	27.3	6.39	0
2016	9	20	25.4	11.2	0		2017	9	20	29.3	11.6			2018	9	20	25.2	15.7	0		2019	9	20	14.6	20.9	11.4	0		2020	9	20	17.2367	26.8	7.49	0
2016	9	21	26.3	10.3	0		2017	9	21	26.8	11.1	1.4		2018	9	21	0				2019	9	21	15.5	24.5	7.4	0		2020	9	21	15.6454	23.79	8.8	0
2016	9	22	27.4	11	0		2017	9	22	24.9	9.3	0.2		2018	9	22	23.7	2.9	0		2019	9	22	15.9	26.7	8	0		2020	9	22	16.5135	24.29	9.32	1.2
2016	9	23	29.1	13.6	0		2017	9	23	27.7	8.7			2018	9	23	22.7	2.8	0		2019	9	23	16.6	26	8.9	0		2020	9	23	15.7159	21.55	11.69	9.8
2016	9	24	26.6	14.1	0		2017	9	24	29.1	12.7			2018	9	24	22.8	3.8	0		2019	9	24	16.6	27.2	8.6	0		2020	9	24	15.1035	22.83	9.52	0.4
2016	9	25	25.8	12.5	0		2017	9	25	28.6	14.4			2018	9	25	15.8	10.7	33.1		2019	9	25	17.7	27.7	8.9	0		2020	9	25	16.5222	24.49	10.4	0.4
2016	9	26	22.5	13.8	0		2017	9	26	23.2	14.2	0.4		2018	9	26	19.6	9.5	0		2019	9	26	17.1	26.8	9.7	0		2020	9	26	16.6212	23.63	10.66	0
2016	9	27	23.4	11.3	0		2017	9	27	22.7	14.5			2018	9	27	18	8.5	0.4		2019	9	27	16.8	25.1	9.7	0		2020	9	27	16.5268	22.63	11.4	0
2016	9	28	19.4	11.9	0		2017	9	28	22.7	5	0.2		2018	9	28	22.3	6.6	0		2019	9	28	17.2	26.5	10	0		2020	9	28	15.9691	21.79	11.49	2
2016	9	29	20.4	6	0		2017	9	29	27.2	10.3			2018	9	29	24.2	7.2	0		2019	9	29	18.5	27.6	10.8	0		2020	9	29	14.6959	18.18	11.62	0.2
2016	9	30	26.4	10.5	0		2017	9	30	26.4	10.3			2018	9	30	19	6.4	0		2019	9	30	19.1	28.3	12.1	0		2020	9	30	14.5893	19.29	11.2	0
