# Supplementary material for: Effects of five years conservation tillage for hedging against drought, stabilizing maize yield, and improving soil environment in the drylands of northern China
Source: PLoS One. 2023 Mar 6;18(3):e0282359. doi: 10.1371/journal.pone.0282359 (PMC9987771; doi:10.1371/journal.pone.0282359)
Supplement: S1 Data — (ZIP) [file pone.0282359.s001.zip › Data in brief/Production data of the experimental area.xlsx]

## Sheet: Sheet1
2016年
	yield
treatment	I	II	III	AVE
NTS	10380.3	10258.4	10662.6	10433.8
NT	10266.3	10305	10061.2	10210.8
SUS	11035.4	9201.59	10170.2	10135.7
SU	11857.8	10498.6	9511.37	10622.6
RTS	12250.2	9610.43	9671.06	10510.6
RT	12769.7	9740.41	10454.4	10988.2
CTS	11833.1	9763.33	12860.8	11485.8
CT	13069.6	9279.39	9481.34	10610.1
2017年
	yield
treatment	I	II	III	AVE
NTS	11949.4	9253.78	10865.4	10689.5
NT	10296.9	5084.36	11299.2	8893.48
SUS	10645.3	5334.9	8737.81	8239.34
SU	8969.66	7110.72	11203.7	9094.7
RTS	9526.69	12245.9	8046.51	9939.69
RT	10631.6	8343.06	8222	9065.56
CTS	8387.22	10603.6	7254.33	8748.37
CT	8631.16	11841.3	10020	10164.2
2018年
	yield
treatment	I	II	III	AVE
NTS	14585	12929.6	14342.5	13952.4
NT	12244.5	13747.9	13595.7	13196
SUS	13550.1	14336	14727.9	14204.7
SU	12066.3	14871.5	12039.3	12992.4
RTS	12407.5	13407.9	11823.1	12546.2
RT	12644.5	12720.1	11914.7	12426.4
CTS	11820.4	14281.4	13322.5	13141.4
CT	12669.4	13879.6	11789.8	12779.6
2019年
	yield
treatment	I	II	III	AVE
NTS	6515.87	5588.68	4260.12	5454.89
NT	5794.91	5850.78	6488.83	6044.84
SUS	8331.96	7896.77	6674.7	7634.48
SU	6052.17	4810.4	5874.48	5579.02
RTS	5350.39	6254.3	6739.96	6114.88
RT	7604.13	5926.53	5768.06	6432.91
CTS	3773.2	3859.84	5225.63	4286.23
CT	4528.93	3732.77	5313.36	4525.02
2020年
	yield
treatment	I	II	III	AVG
NTS	12178.2	12114.7	8863.18	11052
NT	9172.28	11387.2	7397.58	9319.03
SUS	10987.1	12255.4	11906.7	11716.4
SU	11805	7225.28	7293.9	8774.72
RTS	13336.9	12403.9	11975.8	12572.2
RT	10931.9	10400.7	12081.2	11137.9
CTS	8027.28	10410.2	10740.1	9725.87
CT	12330.7	11055.1	11521.9	11635.9
