# Supplementary material for: Effects of five years conservation tillage for hedging against drought, stabilizing maize yield, and improving soil environment in the drylands of northern China
Source: PLoS One. 2023 Mar 6;18(3):e0282359. doi: 10.1371/journal.pone.0282359 (PMC9987771; doi:10.1371/journal.pone.0282359)
Supplement: S1 Data — (ZIP) [file pone.0282359.s001.zip › Data in brief/Soil moisture characteristic curve.xlsx]

## Sheet: NTS
soil layer	repeat	Rotating speed（rpm）	time（min）	Ring knife weight(g)	dry soil weight(g)	centrifuge box(Full)+cover(g)	centrifuge box(nulll)+cover(g)	soil sample weight（g）	mass water content（%）	Ring knife height（mm）	环刀内高（mm）	The height of the soil sample in the ring knife（mm）	环刀内土样高度（cm）	soil sample volume（cm3）	R1（9.8-0.5H）	bulk density（g/cm3）	suction（cm）	volumetric water content（cm3/cm3）
0-10cm	repeat1	700	40	56.93	128.7	533.21	318.98	157.11	22.0746	50	4.165	45.835	4.5835	89.9512	7.50825	1.43078	-108.637	0.315838
	repeat2	700	40	55.7	124.56	537	318.98	162.13	30.1622	50	1.325	48.675	4.8675	95.5247	7.36625	1.30396	-114.422	0.393301
	repeat3	700	40	54.79	123.25	529.61	318.84	155.79	26.4016	50	2.73	47.27	4.727	92.7674	7.4365	1.32859	-111.574	0.35077
	repeat1	1250	45	56.93	128.7	527.01	318.98	150.91	17.2572	50	6.24	43.76	4.376	85.879	7.612	1.49862	-332.718	0.25862
	repeat2	1250	45	55.7	124.56	533.96	318.98	159.09	27.7216	50	1.935	48.065	4.8065	94.3276	7.39675	1.3205	-360.933	0.366065
	repeat3	1250	45	54.79	123.25	525.26	318.84	151.44	22.8722	50	5.1725	44.8275	4.48275	87.974	7.55863	1.40098	-339.79	0.320436
	repeat1	1600	45	56.93	128.7	526.21	318.98	150.11	16.6356	50	7.555	42.445	4.2445	83.2983	7.67775	1.54505	-530.741	0.257028
	repeat2	1600	45	55.7	124.56	532.58	318.98	157.71	26.6137	50	3.7725	46.2275	4.62275	90.7215	7.48863	1.37299	-571.783	0.365404
	repeat3	1600	45	54.79	123.25	523.4	318.84	149.58	21.3631	50	6.14	43.86	4.386	86.0752	7.607	1.43189	-546.215	0.305895
	repeat1	2400	45	56.93	128.7	524.31	318.98	148.21	15.1593	50	9.17	40.83	4.083	80.1289	7.7585	1.60616	-1154.04	0.243483
	repeat2	2400	45	55.7	124.56	530.97	318.98	156.1	25.3211	50	6.9475	43.0525	4.30525	84.4905	7.64738	1.47425	-1209.15	0.373296
	repeat3	2400	45	54.79	123.25	521.56	318.84	147.74	19.8702	50	8.275	41.725	4.1725	81.8853	7.71375	1.50515	-1176.33	0.299077
	repeat1	4100	45	56.93	128.7	522.31	318.98	146.21	13.6053	50	12.4425	37.5575	3.75575	73.7066	7.92213	1.74611	-3126.88	0.237564
	repeat2	4100	45	55.7	124.56	528.98	318.98	154.11	23.7235	50	10.13	39.87	3.987	78.2449	7.8065	1.59193	-3297.75	0.377661
	repeat3	4100	45	54.79	123.25	519.5	318.84	145.68	18.1988	50	11.85	38.15	3.815	74.8694	7.8925	1.6462	-3170.9	0.299588
	repeat1	5400	45	56.93	128.7	521.11	318.98	145.01	12.6729	50	13.7325	36.2675	3.62675	71.175	7.98663	1.80822	-5256.9	0.229154
	repeat2	5400	45	55.7	124.56	527.63	318.98	152.76	22.6397	50	11.6175	38.3825	3.83825	75.3257	7.88088	1.65362	-5530.38	0.374374
	repeat3	5400	45	54.79	123.25	518.11	318.84	144.29	17.071	50	13.295	36.705	3.6705	72.0336	7.96475	1.71101	-5313.77	0.292086
	repeat1	8000	60	56.93	128.7	519.25	318.98	143.15	11.2277	50	15.37	34.63	3.463	67.9614	8.0685	1.89372	-11067.5	0.212621
	repeat2	8000	60	55.7	124.56	525.77	318.98	150.9	21.1464	50	13.4725	36.5275	3.65275	71.6852	7.97363	1.7376	-11612	0.36744
	repeat3	8000	60	54.79	123.25	516.17	318.84	142.35	15.497	50	14.965	35.035	3.5035	68.7562	8.04825	1.79257	-11184.3	0.277793
	repeat1	9600	60	56.93	128.7	517.96	318.98	141.86	10.2253	50	16.23	33.77	3.377	66.2736	8.1115	1.94195	-15578.9	0.198571
	repeat2	9600	60	55.7	124.56	524.47	318.98	149.6	20.1028	50	14.185	35.815	3.5815	70.2869	8.00925	1.77216	-16428	0.356254
	repeat3	9600	60	54.79	123.25	514.97	318.84	141.15	14.5233	50	15.6075	34.3925	3.43925	67.4953	8.08038	1.82605	-15838.5	0.265204
10-20cm	repeat1	700	40	56.72	161.08	571.59	318.59	196.09	21.7345	50	0.785	49.215	4.9215	96.5844	7.33925	1.66776	-115.509	0.362481
	repeat2	700	40	57.37	154.29	564.87	318.29	189.02	22.5096	50	0.96	49.04	4.904	96.241	7.348	1.60316	-115.157	0.360865
	repeat3	700	40	57.22	155.08	564.84	318.29	189.14	21.9629	50	0.265	49.735	4.9735	97.6049	7.31325	1.58885	-116.552	0.348958
	repeat1	1250	45	56.72	161.08	569.17	318.59	193.67	20.2322	50	1.0925	48.9075	4.89075	95.981	7.35463	1.67825	-366.359	0.339546
	repeat2	1250	45	57.37	154.29	562.16	318.29	186.31	20.7531	50	2.08	47.92	4.792	94.043	7.404	1.64063	-359.995	0.340483
	repeat3	1250	45	57.22	155.08	562.64	318.29	186.94	20.5442	50	1.885	48.115	4.8115	94.4257	7.39425	1.64235	-361.256	0.337408
	repeat1	1600	45	56.72	161.08	568	318.59	192.5	19.5058	50	0.985	49.015	4.9015	96.1919	7.34925	1.67457	-601.374	0.326639
	repeat2	1600	45	57.37	154.29	561.02	318.29	185.17	20.0143	50	2.9075	47.0925	4.70925	92.419	7.44538	1.66946	-581.025	0.33413
	repeat3	1600	45	57.22	155.08	561.67	318.29	185.97	19.9188	50	2.835	47.165	4.7165	92.5613	7.44175	1.67543	-581.798	0.333725
	repeat1	2400	45	56.72	161.08	566.74	318.59	191.24	18.7236	50	1.7325	48.2675	4.82675	94.725	7.38663	1.7005	-1335.36	0.318395
	repeat2	2400	45	57.37	154.29	559.73	318.29	183.88	19.1782	50	4.3425	45.6575	4.56575	89.6028	7.51713	1.72193	-1272.74	0.330235
	repeat3	2400	45	57.22	155.08	560.45	318.29	184.75	19.1321	50	3.7025	46.2975	4.62975	90.8588	7.48513	1.70682	-1288.2	0.32655
	repeat1	4100	45	56.72	161.08	565.07	318.59	189.57	17.6869	50	3.9525	46.0475	4.60475	90.3682	7.49763	1.78249	-3741.89	0.315266
	repeat2	4100	45	57.37	154.29	558.06	318.29	182.21	18.0958	50	6.685	43.315	4.3315	85.0057	7.63425	1.81506	-3547.64	0.328449
	repeat3	4100	45	57.22	155.08	558.82	318.29	183.12	18.081	50	5.3625	44.6375	4.46375	87.6011	7.56813	1.7703	-3642.09	0.320087
	repeat1	5400	45	56.72	161.08	563.82	318.59	188.32	16.9109	50	5.1075	44.8925	4.48925	88.1015	7.55538	1.82835	-6349.3	0.309189
	repeat2	5400	45	57.37	154.29	556.88	318.29	181.03	17.331	50	7.6025	42.3975	4.23975	83.2051	7.68013	1.85433	-6039.53	0.321375
	repeat3	5400	45	57.22	155.08	557.66	318.29	181.96	17.333	50	6.025	43.975	4.3975	86.3009	7.60125	1.79697	-6235.98	0.311468
	repeat1	8000	60	56.72	161.08	562.09	318.59	186.59	15.8369	50	6.895	43.105	4.3105	84.5936	7.64475	1.90416	-13449.4	0.30156
	repeat2	8000	60	57.37	154.29	555.23	318.29	179.38	16.2616	50	8.6525	41.3475	4.13475	81.1445	7.73263	1.90142	-12966	0.309202
	repeat3	8000	60	57.22	155.08	556.97	318.29	181.27	16.8881	50	7.5275	42.4725	4.24725	83.3523	7.67638	1.86054	-13276.1	0.314209
	repeat1	9600	60	56.72	161.08	560.83	318.59	185.33	15.0546	50	7.3975	42.6025	4.26025	83.6074	7.66988	1.92662	-19168.9	0.290046
	repeat2	9600	60	57.37	154.29	554.16	318.29	178.31	15.5681	50	9	41	4.1	80.4625	7.75	1.91754	-18532.5	0.298524
	repeat3	9600	60	57.22	155.08	554.86	318.29	179.16	15.5275	50	8.56	41.44	4.144	81.326	7.728	1.90689	-18707.9	0.296092
20-30cm	repeat1	700	40	56.96	151.08	561.68	318.59	185.94	23.0739	50	1.1125	48.8875	4.88875	95.9417	7.35563	1.57471	-114.85	0.363346
	repeat2	700	40	58.26	155.58	567.32	318.84	190.03	22.1429	50	0.9875	49.0125	4.90125	96.187	7.34938	1.61747	-115.102	0.358156
	repeat3	700	40	57.43	162.77	574.5	318.84	198.04	21.6686	50	0.2775	49.7225	4.97225	97.5804	7.31388	1.66806	-116.527	0.361446
	repeat1	1250	45	56.96	151.08	557.89	318.59	182.15	20.5653	50	2.43	47.57	4.757	93.3561	7.4215	1.61832	-357.73	0.332812
	repeat2	1250	45	58.26	155.58	563.86	318.84	186.57	19.919	50	2.035	47.965	4.7965	94.1313	7.40175	1.6528	-360.286	0.329221
	repeat3	1250	45	57.43	162.77	572.43	318.84	195.97	20.3969	50	0.6425	49.3575	4.93575	96.8641	7.33213	1.6804	-369.245	0.342748
	repeat1	1600	45	56.96	151.08	556.47	318.59	180.73	19.6254	50	2.7825	47.2175	4.72175	92.6643	7.43913	1.6304	-582.356	0.319972
	repeat2	1600	45	58.26	155.58	563.13	318.84	185.84	19.4498	50	1.6825	48.3175	4.83175	94.8231	7.38413	1.64074	-594.022	0.319121
	repeat3	1600	45	57.43	162.77	571.41	318.84	194.95	19.7702	50	1.1875	48.8125	4.88125	95.7945	7.35938	1.69916	-599.243	0.335927
	repeat1	2400	45	56.96	151.08	554.97	318.59	179.23	18.6325	50	4.265	45.735	4.5735	89.7549	7.51325	1.68325	-1274.62	0.313632
	repeat2	2400	45	58.26	155.58	561.79	318.84	184.5	18.5885	50	3.315	46.685	4.6685	91.6193	7.46575	1.69811	-1297.53	0.315654
	repeat3	2400	45	57.43	162.77	570.2	318.84	193.74	19.0268	50	2.0425	47.9575	4.79575	94.1166	7.40213	1.72945	-1327.98	0.32906
	repeat1	4100	45	56.96	151.08	553.26	318.59	177.52	17.5007	50	6.45	43.55	4.355	85.4669	7.6225	1.7677	-3564.49	0.30936
	repeat2	4100	45	58.26	155.58	560.1	318.84	182.81	17.5022	50	5.3925	44.6075	4.46075	87.5422	7.56963	1.7772	-3639.96	0.31105
	repeat3	4100	45	57.43	162.77	568.65	318.84	192.19	18.0746	50	4.375	45.625	4.5625	89.5391	7.51875	1.81787	-3712.08	0.328572
	repeat1	5400	45	56.96	151.08	552	318.59	176.26	16.6667	50	7.7225	42.2775	4.22775	82.9696	7.68613	1.82091	-6024.5	0.303485
	repeat2	5400	45	58.26	155.58	558.7	318.84	181.41	16.6024	50	6.81	43.19	4.319	84.7604	7.6405	1.83553	-6138.47	0.304741
	repeat3	5400	45	57.43	162.77	567.47	318.84	191.01	17.3496	50	5.2025	44.7975	4.47975	87.9151	7.56013	1.85145	-6337.6	0.321219
	repeat1	8000	60	56.96	151.08	550.27	318.59	174.53	15.5216	50	8.9575	41.0425	4.10425	80.5459	7.74788	1.8757	-12881.6	0.291138
	repeat2	8000	60	58.26	155.58	556.94	318.84	179.65	15.4711	50	7.975	42.025	4.2025	82.4741	7.69875	1.88641	-13153	0.291849
	repeat3	8000	60	57.43	162.77	565.88	318.84	189.42	16.3728	50	6.885	43.115	4.3115	84.6132	7.64425	1.9237	-13452.1	0.314963
	repeat1	9600	60	56.96	151.08	549.05	318.59	173.31	14.7141	50	10.1025	39.8975	3.98975	78.2988	7.80513	1.92953	-18090.8	0.283912
	repeat2	9600	60	58.26	155.58	555.62	318.84	178.33	14.6227	50	8.725	41.275	4.1275	81.0022	7.73625	1.92069	-18642.2	0.280857
	repeat3	9600	60	57.43	162.77	564.76	318.84	188.3	15.6847	50	7.625	42.375	4.2375	83.1609	7.68125	1.95729	-19079	0.306995
30-40cm	repeat1	700	40	56.27	138.57	549.28	318.98	173.84	25.4528	50	2.0675	47.9325	4.79325	94.0675	7.40338	1.47309	-112.92	0.374943
	repeat2	700	40	56.79	155.38	567.12	318.29	191.85	23.4715	50	0.45	49.55	4.955	97.2419	7.3225	1.59787	-116.182	0.375044
	repeat3	700	40	56.85	149.76	560.94	318.59	185.31	23.738	50	1.17	48.83	4.883	95.8289	7.3585	1.56279	-114.734	0.370974
	repeat1	1250	45	56.27	138.57	544.5	318.98	169.06	22.0033	50	2.9175	47.0825	4.70825	92.3994	7.44588	1.49968	-354.565	0.32998
	repeat2	1250	45	56.79	155.38	563.19	318.29	187.92	20.9422	50	1.46	48.54	4.854	95.2597	7.373	1.63112	-363.996	0.341592
	repeat3	1250	45	56.85	149.76	556.41	318.59	180.78	20.7131	50	2.46	47.54	4.754	93.2972	7.423	1.60519	-357.535	0.332486
	repeat1	1600	45	56.27	138.57	543.71	318.98	168.27	21.4332	50	3.7625	46.2375	4.62375	90.7411	7.48813	1.52709	-571.891	0.327305
	repeat2	1600	45	56.79	155.38	562.42	318.29	187.15	20.4466	50	1.7525	48.2475	4.82475	94.6857	7.38763	1.64101	-593.282	0.335531
	repeat3	1600	45	56.85	149.76	555.63	318.59	180	20.1923	50	2.585	47.415	4.7415	93.0519	7.42925	1.60942	-584.457	0.32498
	repeat1	2400	45	56.27	138.57	542.24	318.98	166.8	20.3724	50	5.9	44.1	4.41	86.5463	7.595	1.60111	-1234.86	0.326184
	repeat2	2400	45	56.79	155.38	561.04	318.29	185.77	19.5585	50	2.3575	47.6425	4.76425	93.4984	7.41788	1.66185	-1320.47	0.325032
	repeat3	2400	45	56.85	149.76	554.22	318.59	178.59	19.2508	50	3.835	46.165	4.6165	90.5988	7.49175	1.653	-1285.01	0.318216
	repeat1	4100	45	56.27	138.57	540.51	318.98	165.07	19.1239	50	8.9675	41.0325	4.10325	80.5263	7.74838	1.7208	-3382.7	0.329085
	repeat2	4100	45	56.79	155.38	559.37	318.29	184.1	18.4837	50	5.1	44.9	4.49	88.1163	7.555	1.76335	-3660.74	0.325933
	repeat3	4100	45	56.85	149.76	552.4	318.59	176.77	18.0355	50	5.48	44.52	4.452	87.3705	7.574	1.71408	-3633.74	0.309143
	repeat1	5400	45	56.27	138.57	539.3	318.98	163.86	18.2507	50	10.3325	39.6675	3.96675	77.8475	7.81663	1.78002	-5694.76	0.324866
	repeat2	5400	45	56.79	155.38	558.07	318.29	182.8	17.6471	50	6.515	43.485	4.3485	85.3393	7.62575	1.82073	-6175.17	0.321306
	repeat3	5400	45	56.85	149.76	551.1	318.59	175.47	17.1675	50	7.495	42.505	4.2505	83.4161	7.67475	1.79534	-6052.98	0.308214
	repeat1	8000	60	56.27	138.57	537.71	318.98	162.27	17.1033	50	11.6925	38.3075	3.83075	75.1785	7.88463	1.84321	-12116.9	0.31525
	repeat2	8000	60	56.79	155.38	556.35	318.29	181.08	16.5401	50	8.0275	41.9725	4.19725	82.371	7.70138	1.88634	-13138.6	0.312003
	repeat3	8000	60	56.85	149.76	549.3	318.59	173.67	15.9655	50	9.0975	40.9025	4.09025	80.2712	7.75488	1.86568	-12842.8	0.297865
	repeat1	9600	60	56.27	138.57	536.65	318.98	161.21	16.3383	50	12.7025	37.2975	3.72975	73.1963	7.93513	1.89313	-17036.8	0.309305
	repeat2	9600	60	56.79	155.38	555.18	318.29	179.91	15.7871	50	8.935	41.065	4.1065	80.5901	7.74675	1.92803	-18558.5	0.30438
	repeat3	9600	60	56.85	149.76	548.03	318.59	172.4	15.1175	50	9.7	40.3	4.03	79.0887	7.785	1.89357	-18252.4	0.286261

## Sheet: NT
soil layer	repeat	Rotating speed（rpm）	time（min）	Ring knife weight(g)	dry soil weight(g)	centrifuge box(Full)+cover(g)	centrifuge box(nulll)+cover(g)	soil sample weight（g）	mass water content（%）	Ring knife height（mm）	环刀内高（mm）	The height of the soil sample in the ring knife（mm）	环刀内土样高度（cm）	soil sample volume（cm3）	R1（9.8-0.5H）	bulk density（g/cm3）	suction（cm）	volumetric water content（cm3/cm3）
0-10cm	repeat1	700	40	57.1	142.59	554.24	318.98	177.97	24.8124	50	1.17	48.83	4.883	95.8289	7.3585	1.48796	-114.734	0.3692
	repeat2	700	40	56.69	133.62	542.48	318.84	166.76	24.8017	50	3.1225	46.8775	4.68775	91.9971	7.45613	1.45244	-110.773	0.360229
	repeat3	700	40	58.44	135.49	547.29	318.29	170.37	25.7436	50	2.4275	47.5725	4.75725	93.361	7.42138	1.45125	-112.189	0.373603
	repeat1	1250	45	57.1	142.59	549.94	318.98	173.67	21.7968	50	3.06	46.94	4.694	92.1197	7.453	1.54788	-353.638	0.337387
	repeat2	1250	45	56.69	133.62	538.51	318.84	162.79	21.8306	50	5.24	44.76	4.476	87.8415	7.562	1.52115	-339.344	0.332075
	repeat3	1250	45	58.44	135.49	542.99	318.29	166.07	22.5699	50	4.5975	45.4025	4.54025	89.1024	7.52988	1.52061	-343.578	0.343201
	repeat1	1600	45	57.1	142.59	548.47	318.98	172.2	20.7658	50	3.845	46.155	4.6155	90.5792	7.49225	1.5742	-571.006	0.326896
	repeat2	1600	45	56.69	133.62	536.94	318.84	161.22	20.6556	50	6.09	43.91	4.391	86.1734	7.6045	1.55059	-546.759	0.320285
	repeat3	1600	45	58.44	135.49	541.41	318.29	164.49	21.4038	50	5.5175	44.4825	4.44825	87.2969	7.57588	1.55206	-552.976	0.3322
	repeat1	2400	45	57.1	142.59	546.93	318.98	170.66	19.6858	50	5.6775	44.3225	4.43225	86.9829	7.58388	1.63929	-1240.29	0.322707
	repeat2	2400	45	56.69	133.62	535.38	318.84	159.66	19.4881	50	8.075	41.925	4.1925	82.2778	7.70375	1.62401	-1181.29	0.316489
	repeat3	2400	45	58.44	135.49	539.78	318.29	162.86	20.2008	50	7.3725	42.6275	4.26275	83.6565	7.66863	1.6196	-1198.68	0.327171
	repeat1	4100	45	57.1	142.59	545.27	318.98	169	18.5216	50	8.3925	41.6075	4.16075	81.6547	7.71963	1.74626	-3424.48	0.323435
	repeat2	4100	45	56.69	133.62	533.56	318.84	157.84	18.126	50	11.1375	38.8625	3.88625	76.2677	7.85688	1.75199	-3223.61	0.317566
	repeat3	4100	45	58.44	135.49	538.03	318.29	161.11	18.9091	50	10.0275	39.9725	3.99725	78.446	7.80138	1.72717	-3305.27	0.326594
	repeat1	5400	45	57.1	142.59	543.82	318.98	167.55	17.5047	50	9.3875	40.6125	4.06125	79.702	7.76938	1.78904	-5814.79	0.313166
	repeat2	5400	45	56.69	133.62	532.21	318.84	156.49	17.1157	50	11.7275	38.2725	3.82725	75.1098	7.88638	1.779	-5516.25	0.304488
	repeat3	5400	45	58.44	135.49	536.64	318.29	159.72	17.8832	50	10.925	39.075	3.9075	76.6847	7.84625	1.76685	-5619.14	0.315969
	repeat1	8000	60	57.1	142.59	542.21	318.98	165.94	16.3756	50	10	40	4	78.5	7.8	1.81643	-12591.7	0.297452
	repeat2	8000	60	56.69	133.62	530.53	318.84	154.81	15.8584	50	13.645	36.355	3.6355	71.3467	7.98225	1.87283	-11562.8	0.297
	repeat3	8000	60	58.44	135.49	534.89	318.29	157.97	16.5916	50	12.565	37.435	3.7435	73.4662	7.92825	1.84425	-11870.1	0.305991
	repeat1	9600	60	57.1	142.59	541.09	318.98	164.82	15.5902	50	12.105	37.895	3.7895	74.3689	7.90525	1.91733	-17280.5	0.298915
	repeat2	9600	60	56.69	133.62	529.39	318.84	153.67	15.0052	50	14.6875	35.3125	3.53125	69.3008	8.03438	1.92812	-16220.3	0.289319
	repeat3	9600	60	58.44	135.49	533.74	318.29	156.82	15.7429	50	13.76	36.24	3.624	71.121	7.988	1.90506	-16603.1	0.299911
10-20cm	repeat1	700	40	56.2	133.72	542.62	318.59	167.64	25.3664	50	2	48	4.8	94.2	7.4	1.41953	-113.057	0.360085
	repeat2	700	40	56.01	150.99	561.44	318.98	186.26	23.3592	50	0.6325	49.3675	4.93675	96.8837	7.33163	1.55847	-115.815	0.364045
	repeat3	700	40	56.15	152.79	564.02	318.84	188.84	23.5945	50	0.81	49.19	4.919	96.5354	7.3405	1.58274	-115.459	0.373438
	repeat1	1250	45	56.2	133.72	539.41	318.59	164.43	22.9659	50	4.585	45.415	4.5415	89.1269	7.52925	1.50033	-343.661	0.344565
	repeat2	1250	45	56.01	150.99	558.76	318.98	183.58	21.5842	50	1.1775	48.8225	4.88225	95.8142	7.35888	1.57586	-365.813	0.340138
	repeat3	1250	45	56.15	152.79	561.75	318.84	186.57	22.1088	50	1.4175	48.5825	4.85825	95.3432	7.37088	1.60253	-364.27	0.354299
	repeat1	1600	45	56.2	133.72	538.08	318.59	163.1	21.9713	50	6.145	43.855	4.3855	86.0654	7.60725	1.5537	-546.16	0.341368
	repeat2	1600	45	56.01	150.99	557.71	318.98	182.53	20.8888	50	2.205	47.795	4.7795	93.7977	7.41025	1.60974	-588.492	0.336256
	repeat3	1600	45	56.15	152.79	560.79	318.84	185.61	21.4805	50	2.385	47.615	4.7615	93.4444	7.41925	1.63509	-586.582	0.351225
	repeat1	2400	45	56.2	133.72	536.58	318.59	161.6	20.8495	50	7.3225	42.6775	4.26775	83.7546	7.66613	1.59657	-1199.91	0.332877
	repeat2	2400	45	56.01	150.99	556.57	318.98	181.39	20.1338	50	3.43	46.57	4.657	91.3936	7.4715	1.65208	-1294.76	0.332627
	repeat3	2400	45	56.15	152.79	559.64	318.84	184.46	20.7278	50	3.7475	46.2525	4.62525	90.7705	7.48738	1.68326	-1287.12	0.348902
	repeat1	4100	45	56.2	133.72	534.83	318.59	159.85	19.5408	50	9.875	40.125	4.0125	78.7453	7.79375	1.69813	-3316.44	0.331829
	repeat2	4100	45	56.01	150.99	555.03	318.98	179.85	19.1138	50	6.0725	43.9275	4.39275	86.2077	7.60363	1.75147	-3591.49	0.334773
	repeat3	4100	45	56.15	152.79	558.02	318.84	182.84	19.6675	50	5.62	44.38	4.438	87.0958	7.581	1.75428	-3623.77	0.345023
	repeat1	5400	45	56.2	133.72	533.55	318.59	158.57	18.5836	50	11.0675	38.9325	3.89325	76.405	7.85338	1.75015	-5600.91	0.32524
	repeat2	5400	45	56.01	150.99	553.78	318.98	178.6	18.286	50	7.3925	42.6075	4.26075	83.6172	7.66963	1.80573	-6065.8	0.330195
	repeat3	5400	45	56.15	152.79	556.75	318.84	181.57	18.8363	50	6.8475	43.1525	4.31525	84.6868	7.64238	1.80418	-6133.8	0.339841
	repeat1	8000	60	56.2	133.72	531.9	318.59	156.92	17.3497	50	13.005	36.995	3.6995	72.6027	7.95025	1.84181	-11745.1	0.319547
	repeat2	8000	60	56.01	150.99	552.14	318.98	176.96	17.1998	50	8.505	41.495	4.1495	81.4339	7.72525	1.85414	-13006.8	0.318909
	repeat3	8000	60	56.15	152.79	555.11	318.84	179.93	17.7629	50	8.165	41.835	4.1835	82.1012	7.70825	1.861	-13100.7	0.330568
	repeat1	9600	60	56.2	133.72	530.71	318.59	155.73	16.4598	50	14.05	35.95	3.595	70.5519	8.0025	1.89534	-16483.6	0.311969
	repeat2	9600	60	56.01	150.99	550.94	318.98	175.76	16.4051	50	9.8175	40.1825	4.01825	78.8582	7.79088	1.9147	-18205.3	0.314108
	repeat3	9600	60	56.15	152.79	553.89	318.84	178.71	16.9645	50	9.18	40.82	4.082	80.1093	7.759	1.90727	-18460.6	0.323558
20-30cm	repeat1	700	40	58.54	150.96	561.89	318.29	184.87	22.4629	50	0.405	49.595	4.9595	97.3302	7.32025	1.55101	-116.272	0.348402
	repeat2	700	40	56.36	156.09	566.34	318.59	191.2	22.4934	50	0.835	49.165	4.9165	96.4863	7.34175	1.61774	-115.409	0.363886
	repeat3	700	40	56.78	149.91	560.66	318.98	184.71	23.2139	50	0.97	49.03	4.903	96.2214	7.3485	1.55797	-115.137	0.361666
	repeat1	1250	45	58.54	150.96	559.05	318.29	182.03	20.5816	50	2.35	47.65	4.765	93.5131	7.4175	1.61432	-358.248	0.332253
	repeat2	1250	45	56.36	156.09	563.52	318.59	188.38	20.6868	50	1.115	48.885	4.8885	95.9368	7.35575	1.62701	-366.215	0.336576
	repeat3	1250	45	56.78	149.91	557.46	318.98	181.51	21.0793	50	2.375	47.625	4.7625	93.4641	7.41875	1.60393	-358.086	0.338098
	repeat1	1600	45	58.54	150.96	557.82	318.29	180.8	19.7668	50	2.94	47.06	4.706	92.3553	7.447	1.63456	-580.679	0.3231
	repeat2	1600	45	56.36	156.09	562.4	318.59	187.26	19.9692	50	1.6075	48.3925	4.83925	94.9703	7.38038	1.64357	-594.814	0.328208
	repeat3	1600	45	56.78	149.91	556.17	318.98	180.22	20.2188	50	2.855	47.145	4.7145	92.5221	7.44275	1.62026	-581.585	0.327598
	repeat1	2400	45	58.54	150.96	556.43	318.29	179.41	18.8461	50	4.115	45.885	4.5885	90.0493	7.50575	1.67641	-1278.25	0.315938
	repeat2	2400	45	56.36	156.09	560.78	318.59	185.64	18.9314	50	3.06	46.94	4.694	92.1197	7.453	1.69442	-1303.65	0.320778
	repeat3	2400	45	56.78	149.91	554.85	318.98	178.9	19.3383	50	4.53	45.47	4.547	89.2349	7.5265	1.67995	-1268.2	0.324873
	repeat1	4100	45	58.54	150.96	554.66	318.29	177.64	17.6736	50	6.62	43.38	4.338	85.1333	7.631	1.77322	-3552.31	0.313391
	repeat2	4100	45	56.36	156.09	558.92	318.59	183.78	17.7398	50	5.4275	44.5725	4.45725	87.4735	7.57138	1.78443	-3637.47	0.316553
	repeat3	4100	45	56.78	149.91	553.12	318.98	177.17	18.1842	50	7.1725	42.8275	4.28275	84.049	7.65863	1.7836	-3512.62	0.324335
	repeat1	5400	45	58.54	150.96	553.33	318.29	176.31	16.7925	50	8.305	41.695	4.1695	81.8264	7.71525	1.84488	-5951.39	0.309802
	repeat2	5400	45	56.36	156.09	557.41	318.59	182.27	16.7724	50	6.9275	43.0725	4.30725	84.5298	7.64638	1.84657	-6123.84	0.309713
	repeat3	5400	45	56.78	149.91	551.9	318.98	175.95	17.3704	50	8.5225	41.4775	4.14775	81.3996	7.72613	1.84166	-5924.02	0.319903
	repeat1	8000	60	58.54	150.96	551.59	318.29	174.57	15.6399	50	9.675	40.325	4.0325	79.1378	7.78375	1.90756	-12682.3	0.29834
	repeat2	8000	60	56.36	156.09	555.64	318.59	180.5	15.6384	50	8.6625	41.3375	4.13375	81.1248	7.73313	1.92407	-12963.3	0.300894
	repeat3	8000	60	56.78	149.91	550.31	318.98	174.36	16.3098	50	10.2375	39.7625	3.97625	78.0339	7.81188	1.92109	-12525.4	0.313325
	repeat1	9600	60	58.54	150.96	550.38	318.29	173.36	14.8384	50	10.7575	39.2425	3.92425	77.0134	7.83788	1.96018	-17826.9	0.290858
	repeat2	9600	60	56.36	156.09	554.37	318.59	179.23	14.8248	50	9.3875	40.6125	4.06125	79.702	7.76938	1.95842	-18377.6	0.290331
	repeat3	9600	60	56.78	149.91	549.22	318.98	173.27	15.5827	50	10.945	39.055	3.9055	76.6454	7.84725	1.95589	-17751.2	0.30478
30-40cm	repeat1	700	40	56.68	144.76	557.94	318.84	182.23	25.8842	50	0.7925	49.2075	4.92075	96.5697	7.33963	1.49902	-115.494	0.38801
	repeat2	700	40	56.34	144.22	556.91	318.29	182.09	26.2585	50	0.68	49.32	4.932	96.7905	7.334	1.49002	-115.72	0.391257
	repeat3	700	40	57.04	144.82	558.79	318.59	182.97	26.343	50	0.87	49.13	4.913	96.4176	7.3435	1.50201	-115.338	0.395675
	repeat1	1250	45	56.68	144.76	554.92	318.84	179.21	23.798	50	1.5075	48.4925	4.84925	95.1665	7.37538	1.52112	-363.69	0.361997
	repeat2	1250	45	56.34	144.22	553.73	318.29	178.91	24.0535	50	1.5925	48.4075	4.84075	94.9997	7.37963	1.51811	-363.143	0.365159
	repeat3	1250	45	57.04	144.82	556.02	318.59	180.2	24.4303	50	1.4775	48.5225	4.85225	95.2254	7.37388	1.52081	-363.883	0.37154
	repeat1	1600	45	56.68	144.76	553.63	318.84	177.92	22.9069	50	1.8925	48.1075	4.81075	94.411	7.39463	1.5333	-591.802	0.35123
	repeat2	1600	45	56.34	144.22	552.52	318.29	177.7	23.2145	50	1.9375	48.0625	4.80625	94.3227	7.39688	1.52901	-591.325	0.354952
	repeat3	1600	45	57.04	144.82	554.85	318.59	179.03	23.6224	50	2.15	47.85	4.785	93.9056	7.4075	1.54219	-589.075	0.364302
	repeat1	2400	45	56.68	144.76	552.25	318.84	176.54	21.9536	50	3.735	46.265	4.6265	90.7951	7.48675	1.59436	-1287.42	0.350019
	repeat2	2400	45	56.34	144.22	551.05	318.29	176.23	22.1953	50	3.725	46.275	4.6275	90.8147	7.48625	1.58807	-1287.66	0.352476
	repeat3	2400	45	57.04	144.82	553.53	318.59	177.71	22.711	50	4.175	45.825	4.5825	89.9316	7.50875	1.61034	-1276.8	0.365723
	repeat1	4100	45	56.68	144.76	550.64	318.84	174.93	20.8414	50	6.795	43.205	4.3205	84.7898	7.63975	1.70728	-3539.75	0.355821
	repeat2	4100	45	56.34	144.22	549.64	318.29	174.82	21.2176	50	6.6075	43.3925	4.33925	85.1578	7.63038	1.69356	-3553.2	0.359333
	repeat3	4100	45	57.04	144.82	552	318.59	176.18	21.6545	50	6.6775	43.3225	4.33225	85.0204	7.63388	1.70336	-3548.18	0.368853
	repeat1	5400	45	56.68	144.76	549.48	318.84	173.77	20.0401	50	8.415	41.585	4.1585	81.6106	7.72075	1.77379	-5937.56	0.355469
	repeat2	5400	45	56.34	144.22	548.33	318.29	173.51	20.3092	50	8.1	41.9	4.19	82.2287	7.705	1.75389	-5977.15	0.356201
	repeat3	5400	45	57.04	144.82	550.75	318.59	174.93	20.7913	50	7.9475	42.0525	4.20525	82.528	7.69738	1.7548	-5996.29	0.364846
	repeat1	8000	60	56.68	144.76	548.03	318.84	172.32	19.0384	50	10.0975	39.9025	3.99025	78.3087	7.80488	1.84858	-12564.5	0.351941
	repeat2	8000	60	56.34	144.22	546.89	318.29	172.07	19.3108	50	9.77	40.23	4.023	78.9514	7.7885	1.82669	-12655.8	0.352749
	repeat3	8000	60	57.04	144.82	549.28	318.59	173.46	19.7763	50	9.5675	40.4325	4.04325	79.3488	7.77838	1.82511	-12712.2	0.360938
	repeat1	9600	60	56.68	144.76	546.99	318.84	171.28	18.32	50	10.7375	39.2625	3.92625	77.0527	7.83688	1.87872	-17835	0.34418
	repeat2	9600	60	56.34	144.22	545.88	318.29	171.06	18.6105	50	10.6875	39.3125	3.93125	77.1508	7.83438	1.86933	-17855.2	0.34789
	repeat3	9600	60	57.04	144.82	548.33	318.59	172.51	19.1203	50	10.42	39.58	3.958	77.6757	7.821	1.86442	-17963	0.356482

## Sheet: SUS
soil layer	repeat	Rotating speed（rpm）	time（min）	Ring knife weight(g)	dry soil weight(g)	centrifuge box(Full)+cover(g)	centrifuge box(nulll)+cover(g)	soil sample weight（g）	mass water content（%）	Ring knife height（mm）	环刀内高（mm）	The height of the soil sample in the ring knife（mm）	环刀内土样高度（cm）	soil sample volume（cm3）	R1（9.8-0.5H）	bulk density（g/cm3）	suction（cm）	volumetric water content（cm3/cm3）
0-10cm	repeat1	700	40	56.84	142.25	551.61	318.98	175.6	23.4446	50	2.0675	47.9325	4.79325	94.0675	7.40338	1.51221	-112.92	0.354533
	repeat2	700	40	57.41	142.87	553.94	318.98	177.36	24.1408	50	0.605	49.395	4.9395	96.9377	7.33025	1.47383	-115.871	0.355796
	repeat3	700	40	58.16	155.55	567.43	318.59	190.49	22.4622	50	0.46	49.54	4.954	97.2222	7.323	1.59994	-116.162	0.359383
	repeat1	1250	45	56.84	142.25	548.14	318.98	172.13	21.0053	50	3.5725	46.4275	4.64275	91.114	7.47863	1.56123	-350.296	0.327941
	repeat2	1250	45	57.41	142.87	550.14	318.98	173.56	21.4811	50	1.8125	48.1875	4.81875	94.568	7.39063	1.51077	-361.724	0.324528
	repeat3	1250	45	58.16	155.55	564.52	318.59	187.58	20.5914	50	0.645	49.355	4.9355	96.8592	7.33225	1.60594	-369.229	0.330686
	repeat1	1600	45	56.84	142.25	546.87	318.98	170.86	20.1125	50	3.7975	46.2025	4.62025	90.6724	7.48988	1.56883	-571.516	0.315531
	repeat2	1600	45	57.41	142.87	548.73	318.98	172.15	20.4942	50	2.29	47.71	4.771	93.6309	7.4145	1.52589	-587.59	0.312717
	repeat3	1600	45	58.16	155.55	563.19	318.59	186.25	19.7364	50	1.3425	48.6575	4.86575	95.4903	7.36713	1.62896	-597.61	0.321498
	repeat1	2400	45	56.84	142.25	545.58	318.98	169.57	19.2056	50	6.3425	43.6575	4.36575	85.6778	7.61713	1.66029	-1224.02	0.318869
	repeat2	2400	45	57.41	142.87	547.35	318.98	170.77	19.5282	50	4.7475	45.2525	4.52525	88.808	7.53738	1.60875	-1262.93	0.314161
	repeat3	2400	45	58.16	155.55	561.82	318.59	184.88	18.8557	50	2.6625	47.3375	4.73375	92.8998	7.43313	1.67438	-1313.17	0.315716
	repeat1	4100	45	56.84	142.25	544.18	318.98	168.17	18.2214	50	9.1625	40.8375	4.08375	80.1436	7.75813	1.77494	-3368.49	0.323419
	repeat2	4100	45	57.41	142.87	545.46	318.98	168.88	18.2054	50	6.8425	43.1575	4.31575	84.6966	7.64213	1.68684	-3536.34	0.307096
	repeat3	4100	45	58.16	155.55	560.08	318.59	183.14	17.7371	50	4.6725	45.3275	4.53275	88.9552	7.53363	1.74863	-3691.05	0.310156
	repeat1	5400	45	56.84	142.25	543.07	318.98	167.06	17.4411	50	10.49	39.51	3.951	77.5384	7.8245	1.83458	-5674.69	0.319971
	repeat2	5400	45	57.41	142.87	544.27	318.98	167.69	17.3724	50	8.81	41.19	4.119	80.8354	7.7405	1.76742	-5887.79	0.307044
	repeat3	5400	45	58.16	155.55	558.88	318.59	181.94	16.9656	50	6.2125	43.7875	4.37875	85.933	7.61063	1.81013	-6212.73	0.3071
	repeat1	8000	60	56.84	142.25	541.68	318.98	165.67	16.464	50	11.8875	38.1125	3.81125	74.7958	7.89438	1.90185	-12061.8	0.313119
	repeat2	8000	60	57.41	142.87	542.59	318.98	166.01	16.1965	50	10.9675	39.0325	3.90325	76.6013	7.84838	1.86511	-12320.9	0.302084
	repeat3	8000	60	58.16	155.55	557.21	318.59	180.27	15.892	50	7.95	42.05	4.205	82.5231	7.6975	1.88493	-13159.9	0.299552
	repeat1	9600	60	56.84	142.25	540.69	318.98	164.68	15.768	50	12.1775	37.8225	3.78225	74.2267	7.90888	1.91643	-17251	0.302183
	repeat2	9600	60	57.41	142.87	541.32	318.98	164.74	15.3076	50	11.9725	38.0275	3.80275	74.629	7.89863	1.9144	-17334.5	0.29305
	repeat3	9600	60	58.16	155.55	556.05	318.59	179.11	15.1463	50	8.93	41.07	4.107	80.5999	7.7465	1.9299	-18560.4	0.292308
10-20cm	repeat1	700	40	57.99	160.49	573.3	318.29	196.83	22.6432	50	0.275	49.725	4.9725	97.5853	7.31375	1.64461	-116.532	0.372392
	repeat2	700	40	56.53	155.58	566.25	318.84	190.69	22.5672	50	0.245	49.755	4.9755	97.6442	7.31225	1.59334	-116.593	0.359571
	repeat3	700	40	56.61	144.08	553.22	318.29	178.13	23.6327	50	1.595	48.405	4.8405	94.9948	7.37975	1.51671	-113.876	0.358441
	repeat1	1250	45	57.99	160.49	570.69	318.29	194.22	21.0169	50	0.45	49.55	4.955	97.2419	7.3225	1.65042	-370.477	0.346867
	repeat2	1250	45	56.53	155.58	563.58	318.84	188.02	20.851	50	0.9425	49.0575	4.90575	96.2753	7.34713	1.61599	-367.322	0.33695
	repeat3	1250	45	56.61	144.08	550.05	318.29	174.96	21.4325	50	2.73	47.27	4.727	92.7674	7.4365	1.55313	-355.783	0.332876
	repeat1	1600	45	57.99	160.49	569.38	318.29	192.91	20.2006	50	1.08	48.92	4.892	96.0055	7.354	1.67168	-600.375	0.337689
	repeat2	1600	45	56.53	155.58	562.33	318.84	186.77	20.0476	50	1.4975	48.5025	4.85025	95.1862	7.37488	1.63448	-595.975	0.327674
	repeat3	1600	45	56.61	144.08	548.8	318.29	173.71	20.565	50	3.87	46.13	4.613	90.5301	7.4935	1.59151	-570.738	0.327294
	repeat1	2400	45	57.99	160.49	568.05	318.29	191.58	19.3719	50	2.09	47.91	4.791	94.0234	7.4045	1.70692	-1326.85	0.330662
	repeat2	2400	45	56.53	155.58	561.21	318.84	185.65	19.3277	50	2.9025	47.0975	4.70975	92.4288	7.44513	1.68324	-1307.43	0.325331
	repeat3	2400	45	56.61	144.08	547.49	318.29	172.4	19.6557	50	5.56	44.44	4.444	87.2135	7.578	1.65204	-1243.16	0.32472
	repeat1	4100	45	57.99	160.49	566.54	318.29	190.07	18.4311	50	4.38	45.62	4.562	89.5292	7.519	1.7926	-3711.73	0.330395
	repeat2	4100	45	56.53	155.58	559.83	318.84	184.27	18.4407	50	5.2375	44.7625	4.47625	87.8464	7.56188	1.77105	-3650.98	0.326593
	repeat3	4100	45	56.61	144.08	545.98	318.29	170.89	18.6077	50	8.4075	41.5925	4.15925	81.6253	7.72038	1.76514	-3423.39	0.328452
	repeat1	5400	45	57.99	160.49	565.46	318.29	188.99	17.7581	50	5.085	44.915	4.4915	88.1457	7.55425	1.82074	-6352.07	0.323328
	repeat2	5400	45	56.53	155.58	558.71	318.84	183.15	17.7208	50	5.9975	44.0025	4.40025	86.3549	7.59988	1.80163	-6239.38	0.319264
	repeat3	5400	45	56.61	144.08	544.92	318.29	169.83	17.872	50	9.31	40.69	4.069	79.8541	7.7655	1.80429	-5824.6	0.322463
	repeat1	8000	60	57.99	160.49	564.06	318.29	187.59	16.8858	50	6.5025	43.4975	4.34975	85.3638	7.62513	1.88007	-13556.6	0.317465
	repeat2	8000	60	56.53	155.58	557.29	318.84	181.73	16.8081	50	7.5325	42.4675	4.24675	83.3425	7.67663	1.86676	-13274.7	0.313766
	repeat3	8000	60	56.61	144.08	543.45	318.29	168.36	16.8517	50	10.925	39.075	3.9075	76.6847	7.84625	1.87886	-12332.8	0.316621
	repeat1	9600	60	57.99	160.49	563.08	318.29	186.61	16.2752	50	7.3675	42.6325	4.26325	83.6663	7.66838	1.91822	-19180.8	0.312193
	repeat2	9600	60	56.53	155.58	556.3	318.84	180.74	16.1717	50	8.4325	41.5675	4.15675	81.5762	7.72163	1.90717	-18758.6	0.308423
	repeat3	9600	60	56.61	144.08	542.44	318.29	167.35	16.1507	50	11.315	38.685	3.8685	75.9193	7.86575	1.8978	-17601.4	0.30651
20-30cm	repeat1	700	40	55.41	148.21	557.06	318.59	182.87	23.3857	50	2.68	47.32	4.732	92.8655	7.434	1.59596	-111.675	0.373228
	repeat2	700	40	57.53	154.85	566.87	318.98	190.17	22.8092	50	1.065	48.935	4.8935	96.0349	7.35325	1.61243	-114.946	0.367783
	repeat3	700	40	54.46	135.24	543.04	318.84	169.55	25.3697	50	3.34	46.66	4.666	91.5702	7.467	1.4769	-110.329	0.374685
	repeat1	1250	45	55.41	148.21	553.88	318.59	179.69	21.2401	50	3.8875	46.1125	4.61125	90.4958	7.49438	1.63776	-348.237	0.347862
	repeat2	1250	45	57.53	154.85	564.41	318.98	187.71	21.2205	50	2.0775	47.9225	4.79225	94.0479	7.40388	1.6465	-360.012	0.349396
	repeat3	1250	45	54.46	135.24	539.23	318.84	165.74	22.5525	50	5.5425	44.4575	4.44575	87.2478	7.57713	1.55007	-337.345	0.349579
	repeat1	1600	45	55.41	148.21	552.6	318.59	178.41	20.3765	50	4.4525	45.5475	4.55475	89.387	7.52263	1.65807	-564.48	0.337857
	repeat2	1600	45	57.53	154.85	563.21	318.98	186.51	20.4456	50	2.815	47.185	4.7185	92.6006	7.44075	1.67224	-582.01	0.341899
	repeat3	1600	45	54.46	135.24	537.73	318.84	164.24	21.4434	50	6.7025	43.2975	4.32975	84.9713	7.63513	1.5916	-540.081	0.341292
	repeat1	2400	45	55.41	148.21	551.16	318.59	176.97	19.4049	50	6.35	43.65	4.365	85.6631	7.6175	1.73015	-1223.84	0.335734
	repeat2	2400	45	57.53	154.85	561.81	318.98	185.11	19.5415	50	4.0525	45.9475	4.59475	90.172	7.50263	1.71727	-1279.76	0.335581
	repeat3	2400	45	54.46	135.24	536.22	318.84	162.73	20.3268	50	8.275	41.725	4.1725	81.8853	7.71375	1.65158	-1176.33	0.335713
	repeat1	4100	45	55.41	148.21	549.53	318.59	175.34	18.3051	50	8.6325	41.3675	4.13675	81.1837	7.73163	1.82561	-3407.06	0.33418
	repeat2	4100	45	57.53	154.85	560.23	318.98	183.53	18.5211	50	6.23	43.77	4.377	85.8986	7.6115	1.80271	-3580.23	0.333882
	repeat3	4100	45	54.46	135.24	534.69	318.84	161.2	19.1955	50	10.895	39.105	3.9105	76.7436	7.84475	1.76223	-3241.5	0.338269
	repeat1	5400	45	55.41	148.21	548.37	318.59	174.18	17.5224	50	9.5	40.5	4.05	79.4813	7.775	1.86472	-5800.54	0.326744
	repeat2	5400	45	57.53	154.85	558.98	318.98	182.28	17.7139	50	6.9625	43.0375	4.30375	84.4611	7.64813	1.83339	-6119.47	0.324765
	repeat3	5400	45	54.46	135.24	533.53	318.84	160.04	18.3378	50	11.32	38.68	3.868	75.9095	7.866	1.7816	-5568.56	0.326705
	repeat1	8000	60	55.41	148.21	546.91	318.59	172.72	16.5373	50	10.8025	39.1975	3.91975	76.9251	7.84013	1.92668	-12367.2	0.318622
	repeat2	8000	60	57.53	154.85	557.46	318.98	180.76	16.7323	50	8.285	41.715	4.1715	81.8657	7.71425	1.89151	-13067.6	0.316494
	repeat3	8000	60	54.46	135.24	532.06	318.84	158.57	17.2508	50	13.42	36.58	3.658	71.7883	7.971	1.88387	-11627	0.324984
	repeat1	9600	60	55.41	148.21	545.91	318.59	171.72	15.8626	50	11.5725	38.4275	3.84275	75.414	7.87863	1.96529	-17497	0.311746
	repeat2	9600	60	57.53	154.85	556.42	318.98	179.72	16.0607	50	8.9025	41.0975	4.10975	80.6538	7.74513	1.91993	-18571.4	0.308355
	repeat3	9600	60	54.46	135.24	531.03	318.84	157.54	16.4892	50	13.61	36.39	3.639	71.4154	7.9805	1.89371	-16664.8	0.312258
30-40cm	repeat1	700	40	56.91	137.11	548.94	318.59	173.25	26.3584	50	1.57	48.43	4.843	95.0439	7.3785	1.4426	-113.927	0.380245
	repeat2	700	40	56.25	143.86	554.73	318.29	180	25.1216	50	1.16	48.84	4.884	95.8485	7.358	1.50091	-114.754	0.377053
	repeat3	700	40	56.58	144.23	548.41	318.84	172.8	19.8086	50	0.675	49.325	4.9325	96.8003	7.33375	1.48997	-115.73	0.295144
	repeat1	1250	45	56.91	137.11	544.53	318.59	168.84	23.142	50	2.945	47.055	4.7055	92.3454	7.44725	1.48475	-354.386	0.343601
	repeat2	1250	45	56.25	143.86	550.86	318.29	176.13	22.4315	50	1.45	48.55	4.855	95.2794	7.3725	1.50988	-364.06	0.338688
	repeat3	1250	45	56.58	144.23	553.77	318.84	178.16	23.5249	50	2.4475	47.5525	4.75525	93.3218	7.42238	1.54551	-357.616	0.363581
	repeat1	1600	45	56.91	137.11	542.92	318.59	167.23	21.9678	50	3.79	46.21	4.621	90.6871	7.4895	1.5119	-571.596	0.332131
	repeat2	1600	45	56.25	143.86	549.23	318.29	174.5	21.2985	50	2.875	47.125	4.7125	92.4828	7.44375	1.55553	-581.372	0.331305
	repeat3	1600	45	56.58	144.23	552.05	318.84	176.44	22.3324	50	3.2675	46.7325	4.67325	91.7125	7.46338	1.57263	-577.186	0.351206
	repeat1	2400	45	56.91	137.11	541.3	318.59	165.61	20.7862	50	5.995	44.005	4.4005	86.3598	7.59975	1.58766	-1232.53	0.330015
	repeat2	2400	45	56.25	143.86	547.56	318.29	172.83	20.1376	50	4.72	45.28	4.528	88.862	7.536	1.61891	-1263.6	0.326011
	repeat3	2400	45	56.58	144.23	550.08	318.84	174.47	20.9665	50	4.34	45.66	4.566	89.6077	7.517	1.60957	-1272.8	0.337471
	repeat1	4100	45	56.91	137.11	539.6	318.59	163.91	19.5463	50	8.9225	41.0775	4.10775	80.6146	7.74613	1.70081	-3385.97	0.332446
	repeat2	4100	45	56.25	143.86	545.76	318.29	171.03	18.8864	50	7.64	42.36	4.236	83.1315	7.682	1.73051	-3478.93	0.326832
	repeat3	4100	45	56.58	144.23	548.37	318.84	172.76	19.7809	50	6.715	43.285	4.3285	84.9468	7.63575	1.69789	-3545.49	0.335857
	repeat1	5400	45	56.91	137.11	538.34	318.59	162.65	18.6274	50	10.15	39.85	3.985	78.2056	7.8075	1.7532	-5718	0.326575
	repeat2	5400	45	56.25	143.86	544.49	318.29	169.76	18.0036	50	9.2425	40.7575	4.07575	79.9866	7.76213	1.79855	-5833.15	0.323804
	repeat3	5400	45	56.58	144.23	547.12	318.84	171.51	18.9142	50	8.6025	41.3975	4.13975	81.2426	7.73013	1.7753	-5913.95	0.335784
	repeat1	8000	60	56.91	137.11	536.71	318.59	161.02	17.4386	50	11.8275	38.1725	3.81725	74.9135	7.89138	1.83024	-12078.8	0.319168
	repeat2	8000	60	56.25	143.86	542.88	318.29	168.15	16.8845	50	10.8325	39.1675	3.91675	76.8662	7.84163	1.87156	-12358.8	0.316004
	repeat3	8000	60	56.58	144.23	545.52	318.84	169.91	17.8049	50	10.58	39.42	3.942	77.3618	7.829	1.86436	-12429.5	0.331947
	repeat1	9600	60	56.91	137.11	535.57	318.59	159.88	16.6071	50	12.5625	37.4375	3.74375	73.4711	7.92813	1.86618	-17094	0.309918
	repeat2	9600	60	56.25	143.86	541.75	318.29	167.02	16.099	50	11.8525	38.1475	3.81475	74.8645	7.89263	1.92161	-17383.3	0.309359
	repeat3	9600	60	56.58	144.23	544.45	318.84	168.84	17.063	50	11.3475	38.6525	3.86525	75.8555	7.86738	1.90138	-17588.3	0.324433

## Sheet: SU
soil layer	repeat	Rotating speed（rpm）	time（min）	Ring knife weight(g)	dry soil weight(g)	centrifuge box(Full)+cover(g)	centrifuge box(nulll)+cover(g)	soil sample weight（g）	mass water content（%）	Ring knife height（mm）	环刀内高（mm）	The height of the soil sample in the ring knife（mm）	环刀内土样高度（cm）	soil sample volume（cm3）	R1（9.8-0.5H）	bulk density（g/cm3）	suction（cm）	volumetric water content（cm3/cm3）
0-10cm	repeat1	700	40	57.63	129.28	538.98	318.59	162.57	25.7503	50	2.93	47.07	4.707	92.3749	7.4465	1.39951	-111.166	0.360379
	repeat2	700	40	56.62	128.63	540.57	318.98	164.78	28.1039	50	1.965	48.035	4.8035	94.2687	7.39825	1.3645	-113.128	0.383478
	repeat3	700	40	57.6	137.24	548.64	318.84	172.01	25.3352	50	1.735	48.265	4.8265	94.7201	7.38675	1.4489	-113.593	0.367082
	repeat1	1250	45	57.63	129.28	534.98	318.59	158.57	22.6563	50	5.8975	44.1025	4.41025	86.5512	7.59488	1.49368	-334.993	0.338413
	repeat2	1250	45	56.62	128.63	535.75	318.98	159.96	24.3567	50	4.655	45.345	4.5345	88.9896	7.53275	1.44545	-343.2	0.352064
	repeat3	1250	45	57.6	137.24	544.14	318.84	167.51	22.0563	50	3.8775	46.1225	4.61225	90.5154	7.49388	1.51621	-348.302	0.334418
	repeat1	1600	45	57.63	129.28	533.56	318.59	157.15	21.5579	50	6.9825	43.0175	4.30175	84.4218	7.64913	1.53136	-537.019	0.330128
	repeat2	1600	45	56.62	128.63	534.22	318.98	158.43	23.1672	50	5.39	44.61	4.461	87.5471	7.5695	1.46927	-554.358	0.340388
	repeat3	1600	45	57.6	137.24	542.74	318.84	166.11	21.0361	50	4.6325	45.3675	4.53675	89.0337	7.53163	1.54144	-562.542	0.324259
	repeat1	2400	45	57.63	129.28	531.91	318.59	155.5	20.2816	50	9.1575	40.8425	4.08425	80.1534	7.75788	1.61291	-1154.35	0.327123
	repeat2	2400	45	56.62	128.63	532.53	318.98	156.74	21.8534	50	8.07	41.93	4.193	82.2876	7.7035	1.56318	-1181.42	0.341607
	repeat3	2400	45	57.6	137.24	541.12	318.84	164.49	19.8557	50	7.0725	42.9275	4.29275	84.2452	7.65363	1.62905	-1206.08	0.32346
	repeat1	4100	45	57.63	129.28	530.22	318.59	153.81	18.9743	50	12.1775	37.8225	3.78225	74.2267	7.90888	1.74169	-3146.59	0.330474
	repeat2	4100	45	56.62	128.63	530.82	318.98	155.03	20.524	50	11.445	38.555	3.8555	75.6642	7.87225	1.70001	-3200.89	0.34891
	repeat3	4100	45	57.6	137.24	539.46	318.84	162.83	18.6462	50	9.9	40.1	4.01	78.6962	7.795	1.74392	-3314.61	0.325174
	repeat1	5400	45	57.63	129.28	529	318.59	152.59	18.0306	50	13.37	36.63	3.663	71.8864	7.9685	1.79839	-5304.03	0.324262
	repeat2	5400	45	56.62	128.63	529.63	318.98	153.84	19.5988	50	12.92	37.08	3.708	72.7695	7.946	1.76764	-5362.39	0.346436
	repeat3	5400	45	57.6	137.24	538.14	318.84	161.51	17.6843	50	11.2325	38.7675	3.87675	76.0812	7.86163	1.80386	-5579.78	0.319001
	repeat1	8000	60	57.63	129.28	527.55	318.59	151.14	16.909	50	15.215	34.785	3.4785	68.2656	8.06075	1.89378	-11112.3	0.32022
	repeat2	8000	60	56.62	128.63	528.19	318.98	152.4	18.4794	50	14.6925	35.3075	3.53075	69.291	8.03463	1.85637	-11262.7	0.343046
	repeat3	8000	60	57.6	137.24	536.52	318.84	159.89	16.5039	50	13.0125	36.9875	3.69875	72.588	7.95063	1.89067	-11743	0.312035
	repeat1	9600	60	57.63	129.28	526.43	318.59	150.02	16.0427	50	15.82	34.18	3.418	67.0782	8.091	1.9273	-15750	0.309191
	repeat2	9600	60	56.62	128.63	525.28	318.98	149.49	16.2171	50	16.3675	33.6325	3.36325	66.0038	8.11838	1.94883	-15521.4	0.316042
	repeat3	9600	60	57.6	137.24	535.46	318.84	158.83	15.7316	50	13.905	36.095	3.6095	70.8364	7.99525	1.93742	-16543.4	0.304787
10-20cm	repeat1	700	40	56.94	139.52	549.31	318.29	173.89	24.6345	50	0.925	49.075	4.9075	96.3097	7.34625	1.44866	-115.228	0.35687
	repeat2	700	40	56.45	129.43	539.59	318.59	164.36	26.9876	50	2.65	47.35	4.735	92.9244	7.4325	1.39285	-111.737	0.375897
	repeat3	700	40	56.99	142.77	554.52	318.98	178.36	24.9282	50	0.7025	49.2975	4.92975	96.7463	7.33513	1.47571	-115.675	0.367869
	repeat1	1250	45	56.94	139.52	546.95	318.29	171.53	22.9429	50	2.9075	47.0925	4.70925	92.419	7.44538	1.50965	-354.63	0.346357
	repeat2	1250	45	56.45	129.43	535.96	318.59	160.73	24.183	50	4.76	45.24	4.524	88.7835	7.538	1.45782	-342.509	0.352543
	repeat3	1250	45	56.99	142.77	551.98	318.98	175.82	23.1491	50	2.13	47.87	4.787	93.9449	7.4065	1.51972	-359.672	0.351802
	repeat1	1600	45	56.94	139.52	545.96	318.29	170.54	22.2334	50	3.615	46.385	4.6385	91.0306	7.48075	1.53267	-573.47	0.340765
	repeat2	1600	45	56.45	129.43	534.47	318.59	159.24	23.0318	50	6.215	43.785	4.3785	85.9281	7.61075	1.50626	-545.398	0.346918
	repeat3	1600	45	56.99	142.77	550.85	318.98	174.69	22.3576	50	3.2625	46.7375	4.67375	91.7223	7.46313	1.55655	-577.239	0.348007
	repeat1	2400	45	56.94	139.52	544.78	318.29	169.36	21.3876	50	6.4425	43.5575	4.35575	85.4816	7.62213	1.63216	-1221.57	0.349081
	repeat2	2400	45	56.45	129.43	532.98	318.59	157.75	21.8806	50	7.8975	42.1025	4.21025	82.6262	7.69488	1.56645	-1185.69	0.342749
	repeat3	2400	45	56.99	142.77	549.62	318.98	173.46	21.4961	50	5.555	44.445	4.4445	87.2233	7.57775	1.63683	-1243.28	0.351855
	repeat1	4100	45	56.94	139.52	543.09	318.29	167.67	20.1763	50	9.155	40.845	4.0845	80.1583	7.75775	1.74056	-3369.04	0.35118
	repeat2	4100	45	56.45	129.43	531.23	318.59	156	20.5285	50	11.0375	38.9625	3.89625	76.4639	7.85188	1.69269	-3230.99	0.347484
	repeat3	4100	45	56.99	142.77	548.11	318.98	171.95	20.4385	50	8.41	41.59	4.159	81.6204	7.7205	1.7492	-3423.21	0.357509
	repeat1	5400	45	56.94	139.52	541.77	318.29	166.35	19.2302	50	10.74	39.26	3.926	77.0477	7.837	1.81083	-5642.78	0.348226
	repeat2	5400	45	56.45	129.43	529.84	318.59	154.61	19.4545	50	12.2875	37.7125	3.77125	74.0108	7.91438	1.7488	-5444.14	0.340221
	repeat3	5400	45	56.99	142.77	546.87	318.98	170.71	19.5699	50	9.75	40.25	4.025	78.9906	7.7875	1.80743	-5768.84	0.353713
	repeat1	8000	60	56.94	139.52	540.08	318.29	164.66	18.0189	50	12.0375	37.9625	3.79625	74.5014	7.90188	1.87272	-12019.5	0.337443
	repeat2	8000	60	56.45	129.43	528.01	318.59	152.78	18.0406	50	14.55	35.45	3.545	69.5706	8.0275	1.86041	-11303.6	0.33563
	repeat3	8000	60	56.99	142.77	545.24	318.98	169.08	18.4282	50	11.4775	38.5225	3.85225	75.6004	7.87388	1.88848	-12177.5	0.348014
	repeat1	9600	60	56.94	139.52	539.03	318.29	163.61	17.2663	50	13.08	36.92	3.692	72.4555	7.954	1.9256	-16882.3	0.33248
	repeat2	9600	60	56.45	129.43	526.75	318.59	151.52	17.0671	50	15.28	34.72	3.472	68.138	8.064	1.89953	-15974.7	0.324195
	repeat3	9600	60	56.99	142.77	544.14	318.98	167.98	17.6578	50	11.995	38.005	3.8005	74.5848	7.89975	1.9142	-17325.3	0.338004
20-30cm	repeat1	700	40	56.7	154.06	563.38	318.84	187.65	21.8032	50	0.7575	49.2425	4.92425	96.6384	7.33788	1.59419	-115.564	0.347584
	repeat2	700	40	56.63	164.43	574.46	318.29	199.35	21.237	50	0.6225	49.3775	4.93775	96.9033	7.33113	1.69685	-115.836	0.360359
	repeat3	700	40	56.67	138.22	546.3	318.59	170.85	23.6073	50	2.585	47.415	4.7415	93.0519	7.42925	1.48541	-111.869	0.350664
	repeat1	1250	45	56.7	154.06	560.82	318.84	185.09	20.1415	50	1.86	48.14	4.814	94.4748	7.393	1.6307	-361.417	0.328448
	repeat2	1250	45	56.63	164.43	572.52	318.29	197.41	20.0572	50	0.81	49.19	4.919	96.5354	7.3405	1.70331	-368.172	0.341636
	repeat3	1250	45	56.67	138.22	543.43	318.59	167.98	21.5309	50	4.835	45.165	4.5165	88.6363	7.54175	1.55941	-342.015	0.335754
	repeat1	1600	45	56.7	154.06	559.87	318.84	184.14	19.5249	50	2.5875	47.4125	4.74125	93.047	7.42938	1.65572	-584.431	0.323277
	repeat2	1600	45	56.63	164.43	571.7	318.29	196.59	19.5585	50	0.9325	49.0675	4.90675	96.295	7.34663	1.70757	-601.926	0.333974
	repeat3	1600	45	56.67	138.22	542.19	318.59	166.74	20.6338	50	5.585	44.415	4.4415	87.1644	7.57925	1.58574	-552.244	0.327198
	repeat1	2400	45	56.7	154.06	558.8	318.84	183.07	18.8303	50	3.9625	46.0375	4.60375	90.3486	7.49813	1.70517	-1281.93	0.32109
	repeat2	2400	45	56.63	164.43	570.74	318.29	195.63	18.9746	50	1.9025	48.0975	4.80975	94.3913	7.39513	1.742	-1331.32	0.330539
	repeat3	2400	45	56.67	138.22	540.86	318.59	165.41	19.6715	50	7.8175	42.1825	4.21825	82.7832	7.69088	1.66966	-1187.67	0.328448
	repeat1	4100	45	56.7	154.06	557.35	318.84	181.62	17.8891	50	6.505	43.495	4.3495	85.3589	7.62525	1.80485	-3560.55	0.322872
	repeat2	4100	45	56.63	164.43	569.32	318.29	194.21	18.1111	50	4.105	45.895	4.5895	90.0689	7.50525	1.8256	-3731.14	0.330636
	repeat3	4100	45	56.67	138.22	539.29	318.59	163.84	18.5357	50	10.49	39.51	3.951	77.5384	7.8245	1.7826	-3271.31	0.330417
	repeat1	5400	45	56.7	154.06	556.32	318.84	180.59	17.2206	50	7.655	42.345	4.2345	83.1021	7.68275	1.85386	-6032.96	0.319246
	repeat2	5400	45	56.63	164.43	568.17	318.29	193.06	17.4117	50	5.27	44.73	4.473	87.7826	7.5635	1.87315	-6329.28	0.326147
	repeat3	5400	45	56.67	138.22	538.31	318.59	162.86	17.8267	50	11.935	38.065	3.8065	74.7026	7.89675	1.85027	-5489.56	0.329841
	repeat1	8000	60	56.7	154.06	554.88	318.84	179.15	16.2859	50	9.2475	40.7525	4.07525	79.9768	7.76238	1.92631	-12801.1	0.313716
	repeat2	8000	60	56.63	164.43	566.68	318.29	191.57	16.5055	50	6.575	43.425	4.3425	85.2216	7.62875	1.92944	-13536.8	0.318464
	repeat3	8000	60	56.67	138.22	536.79	318.59	161.34	16.727	50	13.3425	36.6575	3.66575	71.9403	7.96713	1.92131	-11649.1	0.321377
	repeat1	9600	60	56.7	154.06	553.9	318.84	178.17	15.6497	50	10.05	39.95	3.995	78.4019	7.8025	1.965	-18111.9	0.307518
	repeat2	9600	60	56.63	164.43	565.72	318.29	190.61	15.9217	50	7.16	42.84	4.284	84.0735	7.658	1.95579	-19262.7	0.311394
	repeat3	9600	60	56.67	138.22	535.81	318.59	160.36	16.0179	50	14.0275	35.9725	3.59725	70.596	8.00138	1.9579	-16492.9	0.313615
30-40cm	repeat1	700	40	51.58	157.27	564.81	318.98	194.06	23.3929	50	1.4675	48.5325	4.85325	95.245	7.37338	1.65121	-114.134	0.386267
	repeat2	700	40	58.48	149.48	562.31	318.84	184.8	23.6286	50	1.62	48.38	4.838	94.9458	7.381	1.57437	-113.826	0.372002
	repeat3	700	40	56.63	151.23	561.81	318.29	186.7	23.4543	50	1.25	48.75	4.875	95.6719	7.3625	1.58072	-114.573	0.370746
	repeat1	1250	45	51.58	157.27	561.05	318.98	190.3	21.0021	50	1.5075	48.4925	4.84925	95.1665	7.37538	1.65258	-363.69	0.347076
	repeat2	1250	45	58.48	149.48	558.83	318.84	181.32	21.3005	50	2.51	47.49	4.749	93.1991	7.4255	1.60388	-357.211	0.341634
	repeat3	1250	45	56.63	151.23	558.62	318.29	183.51	21.345	50	2.335	47.665	4.7665	93.5426	7.41675	1.6167	-358.345	0.345084
	repeat1	1600	45	51.58	157.27	559.68	318.98	188.93	20.131	50	1.78	48.22	4.822	94.6317	7.389	1.66192	-592.992	0.33456
	repeat2	1600	45	58.48	149.48	557.51	318.84	180	20.4174	50	3.0975	46.9025	4.69025	92.0462	7.45488	1.62397	-579	0.331573
	repeat3	1600	45	56.63	151.23	557.26	318.29	182.15	20.4457	50	2.7675	47.2325	4.72325	92.6938	7.43838	1.6315	-582.516	0.333571
	repeat1	2400	45	51.58	157.27	558.11	318.98	187.36	19.1327	50	2.7425	47.2575	4.72575	92.7428	7.43713	1.69576	-1311.26	0.324446
	repeat2	2400	45	58.48	149.48	555.79	318.84	178.28	19.2668	50	4.2425	45.7575	4.57575	89.7991	7.51213	1.6646	-1275.16	0.320716
	repeat3	2400	45	56.63	151.23	555.64	318.29	180.53	19.3745	50	3.8025	46.1975	4.61975	90.6626	7.49013	1.66805	-1285.79	0.323176
	repeat1	4100	45	51.58	157.27	556.05	318.98	185.3	17.8229	50	5.1025	44.8975	4.48975	88.1113	7.55513	1.7849	-3660.57	0.31812
	repeat2	4100	45	58.48	149.48	553.8	318.84	176.29	17.9355	50	6.69	43.31	4.331	84.9959	7.6345	1.75867	-3547.29	0.315427
	repeat3	4100	45	56.63	151.23	553.6	318.29	178.49	18.0255	50	6.4075	43.5925	4.35925	85.5503	7.62038	1.76773	-3567.53	0.318643
	repeat1	5400	45	51.58	157.27	554.72	318.98	183.97	16.9772	50	6.6125	43.3875	4.33875	85.148	7.63063	1.84702	-6163.05	0.313572
	repeat2	5400	45	58.48	149.48	552.54	318.84	175.03	17.0926	50	7.9975	42.0025	4.20025	82.4299	7.69988	1.81342	-5990.02	0.30996
	repeat3	5400	45	56.63	151.23	552.21	318.29	177.1	17.1064	50	7.765	42.235	4.2235	82.8862	7.68825	1.82455	-6019.18	0.312115
	repeat1	8000	60	51.58	157.27	552.67	318.98	181.92	15.6737	50	8.3575	41.6425	4.16425	81.7234	7.71788	1.92442	-13047.5	0.301627
	repeat2	8000	60	58.48	149.48	550.48	318.84	172.97	15.7145	50	9.96	40.04	4.004	78.5785	7.798	1.9023	-12602.8	0.298937
	repeat3	8000	60	56.63	151.23	550.28	318.29	175.17	15.8302	50	9.76	40.24	4.024	78.971	7.788	1.91501	-12658.6	0.303149
	repeat1	9600	60	51.58	157.27	551.33	318.98	180.58	14.8216	50	9.25	40.75	4.075	79.9719	7.7625	1.96657	-18432.6	0.291477
	repeat2	9600	60	58.48	149.48	549.13	318.84	171.62	14.8113	50	10.9175	39.0825	3.90825	76.6994	7.84588	1.94891	-17762.3	0.288659
	repeat3	9600	60	56.63	151.23	549	318.29	173.89	14.9838	50	10.49	39.51	3.951	77.5384	7.8245	1.95039	-17934.8	0.292242

## Sheet: RTS
soil layer	repeat	Rotating speed（rpm）	time（min）	Ring knife weight(g)	dry soil weight(g)	centrifuge box(Full)+cover(g)	centrifuge box(nulll)+cover(g)	soil sample weight（g）	mass water content（%）	Ring knife height（mm）	环刀内高（mm）	The height of the soil sample in the ring knife（mm）	环刀内土样高度（cm）	soil sample volume（cm3）	R1（9.8-0.5H）	bulk density（g/cm3）	suction（cm）	volumetric water content（cm3/cm3）
0-10cm	repeat1	700	40	57.27	121.7	530.8	318.98	154.36	26.8365	50	4.245	45.755	4.5755	89.7942	7.51225	1.35532	-108.472	0.363721
	repeat2	700	40	56.69	141.47	551.3	318.59	175.83	24.2878	50	0.85	49.15	4.915	96.4569	7.3425	1.46667	-115.378	0.356221
	repeat3	700	40	56.39	138.6	547.8	318.84	172.38	24.3723	50	1.3975	48.6025	4.86025	95.3824	7.36988	1.4531	-114.275	0.354153
	repeat1	1250	45	57.27	121.7	525.94	318.98	149.5	22.8431	50	6.9825	43.0175	4.30175	84.4218	7.64913	1.44157	-327.77	0.329299
	repeat2	1250	45	56.69	141.47	547.01	318.59	171.54	21.2554	50	2.525	47.475	4.7475	93.1697	7.42625	1.51841	-357.114	0.322744
	repeat3	1250	45	56.39	138.6	543.45	318.84	168.03	21.2338	50	3.6475	46.3525	4.63525	90.9668	7.48238	1.52363	-349.806	0.323525
	repeat1	1600	45	57.27	121.7	524.19	318.98	147.75	21.4051	50	8.0025	41.9975	4.19975	82.4201	7.70013	1.47658	-525.818	0.316064
	repeat2	1600	45	56.69	141.47	545.46	318.59	169.99	20.1598	50	3.7225	46.2775	4.62775	90.8196	7.48613	1.5577	-572.319	0.314029
	repeat3	1600	45	56.39	138.6	541.9	318.84	166.48	20.1154	50	4.315	45.685	4.5685	89.6568	7.51575	1.54589	-565.96	0.310964
	repeat1	2400	45	57.27	121.7	522.38	318.98	145.94	19.9178	50	10.725	39.275	3.9275	77.0772	7.83625	1.57894	-1115	0.31449
	repeat2	2400	45	56.69	141.47	543.8	318.59	168.33	18.9864	50	5.32	44.68	4.468	87.6845	7.566	1.6134	-1249.01	0.306326
	repeat3	2400	45	56.39	138.6	540.36	318.84	164.94	19.0043	50	5.85	44.15	4.415	86.6444	7.5925	1.59964	-1236.08	0.304001
	repeat1	4100	45	57.27	121.7	520.83	318.98	144.39	18.6442	50	13.4025	36.5975	3.65975	71.8226	7.97013	1.69445	-3055.2	0.315917
	repeat2	4100	45	56.69	141.47	542.17	318.59	166.7	17.8342	50	8.215	41.785	4.1785	82.0031	7.71075	1.72518	-3437.35	0.307671
	repeat3	4100	45	56.39	138.6	538.85	318.84	163.43	17.9149	50	8.8325	41.1675	4.11675	80.7912	7.74163	1.71553	-3392.52	0.307335
	repeat1	5400	45	57.27	121.7	519.62	318.98	143.18	17.65	50	15.095	34.905	3.4905	68.5011	8.05475	1.77661	-5078.78	0.313572
	repeat2	5400	45	56.69	141.47	540.91	318.59	165.44	16.9435	50	9.3575	40.6425	4.06425	79.7609	7.76788	1.77368	-5818.59	0.300523
	repeat3	5400	45	56.39	138.6	537.69	318.84	162.27	17.0779	50	10.04	39.96	3.996	78.4215	7.802	1.76737	-5731.99	0.30183
	repeat1	8000	60	57.27	121.7	518.21	318.98	141.77	16.4914	50	16.14	33.86	3.386	66.4502	8.107	1.83145	-10844.8	0.30203
	repeat2	8000	60	56.69	141.47	539.43	318.59	163.96	15.8974	50	11.2575	38.7425	3.87425	76.0322	7.86288	1.86066	-12239.4	0.295796
	repeat3	8000	60	56.39	138.6	536.39	318.84	160.97	16.14	50	11.9075	38.0925	3.80925	74.7565	7.89538	1.85402	-12056.2	0.299238
	repeat1	9600	60	57.27	121.7	517.21	318.98	140.77	15.6697	50	17.4625	32.5375	3.25375	63.8548	8.17313	1.90589	-15061.9	0.298646
	repeat2	9600	60	56.69	141.47	537.92	318.59	162.45	14.83	50	11.985	38.015	3.8015	74.6044	7.89925	1.89627	-17329.4	0.281217
	repeat3	9600	60	56.39	138.6	535.41	318.84	159.99	15.4329	50	12.69	37.31	3.731	73.2209	7.9345	1.8929	-17041.9	0.29213
10-20cm	repeat1	700	40	57.62	141.18	553.72	318.98	176.93	25.3223	50	0.9	49.1	4.91	96.3588	7.345	1.46515	-115.278	0.371009
	repeat2	700	40	56.89	140.04	550.16	318.29	174.79	24.8143	50	2.155	47.845	4.7845	93.8958	7.40775	1.49144	-112.742	0.370091
	repeat3	700	40	56.38	155.87	566.94	318.59	191.78	23.0384	50	0.3975	49.6025	4.96025	97.3449	7.31988	1.60121	-116.287	0.368894
	repeat1	1250	45	57.62	141.18	550.06	318.98	173.27	22.7298	50	3.083	46.917	4.6917	92.0746	7.45415	1.53332	-353.488	0.348522
	repeat2	1250	45	56.89	140.04	545.67	318.29	170.3	21.6081	50	3.8025	46.1975	4.61975	90.6626	7.49013	1.54463	-348.793	0.333765
	repeat3	1250	45	56.38	155.87	563.93	318.59	188.77	21.1073	50	1.4625	48.5375	4.85375	95.2548	7.37313	1.63635	-363.98	0.345389
	repeat1	1600	45	57.62	141.18	548.55	318.98	171.76	21.6603	50	4.02	45.98	4.598	90.2358	7.501	1.56457	-569.129	0.33889
	repeat2	1600	45	56.89	140.04	543.96	318.29	168.59	20.387	50	4.95	45.05	4.505	88.4106	7.5475	1.58397	-559.117	0.322925
	repeat3	1600	45	56.38	155.87	562.73	318.59	187.57	20.3375	50	2.2025	47.7975	4.77975	93.8026	7.41013	1.66168	-588.518	0.337944
	repeat1	2400	45	57.62	141.18	547.02	318.98	170.23	20.5766	50	5.8475	44.1525	4.41525	86.6493	7.59238	1.62933	-1236.14	0.33526
	repeat2	2400	45	56.89	140.04	542.17	318.29	166.8	19.1088	50	6.6375	43.3625	4.33625	85.0989	7.63188	1.64561	-1216.78	0.314458
	repeat3	2400	45	56.38	155.87	561.42	318.59	186.26	19.497	50	3.6	46.4	4.64	91.06	7.48	1.71173	-1290.67	0.333736
	repeat1	4100	45	57.62	141.18	545.43	318.98	168.64	19.4503	50	8.3725	41.6275	4.16275	81.694	7.71863	1.72816	-3425.93	0.336133
	repeat2	4100	45	56.89	140.04	540.27	318.29	164.9	17.7521	50	9.0325	40.9675	4.09675	80.3987	7.75163	1.74182	-3377.97	0.309209
	repeat3	4100	45	56.38	155.87	559.91	318.59	184.75	18.5283	50	5.6075	44.3925	4.43925	87.1203	7.58038	1.78914	-3624.66	0.331496
	repeat1	5400	45	57.62	141.18	544.25	318.98	167.46	18.6145	50	9.61	40.39	4.039	79.2654	7.7805	1.78111	-5786.6	0.331545
	repeat2	5400	45	56.89	140.04	538.85	318.29	163.48	16.7381	50	10.4425	39.5575	3.95575	77.6316	7.82213	1.8039	-5680.75	0.301939
	repeat3	5400	45	56.38	155.87	558.75	318.59	183.59	17.7841	50	6.78	43.22	4.322	84.8192	7.639	1.83767	-6142.21	0.326813
	repeat1	8000	60	57.62	141.18	542.86	318.98	166.07	17.63	50	10.9475	39.0525	3.90525	76.6405	7.84738	1.84211	-12326.5	0.324763
	repeat2	8000	60	56.89	140.04	537.18	318.29	161.81	15.5456	50	11.57	38.43	3.843	75.4189	7.8785	1.85683	-12151.4	0.288655
	repeat3	8000	60	56.38	155.87	557.3	318.59	182.14	16.8538	50	7.98	42.02	4.202	82.4642	7.699	1.89015	-13151.6	0.318562
	repeat1	9600	60	57.62	141.18	541.83	318.98	165.04	16.9004	50	11.765	38.235	3.8235	75.0362	7.88825	1.88149	-17418.8	0.31798
	repeat2	9600	60	56.89	140.04	535.99	318.29	160.62	14.6958	50	12.7825	37.2175	3.72175	73.0393	7.93913	1.91732	-17004.1	0.281766
	repeat3	9600	60	56.38	155.87	556.35	318.59	181.19	16.2443	50	8.9925	41.0075	4.10075	80.4772	7.74963	1.93682	-18535.5	0.314623
20-30cm	repeat1	700	40	55.94	152.7	564.12	318.84	189.15	23.8703	50	0.755	49.245	4.9245	96.6433	7.33775	1.58004	-115.569	0.37716
	repeat2	700	40	59.93	151.48	566.03	318.98	186.93	23.4024	50	0.6825	49.3175	4.93175	96.7856	7.33413	1.56511	-115.715	0.366274
	repeat3	700	40	57.27	151.55	563.2	318.59	187.15	23.4906	50	0.905	49.095	4.9095	96.3489	7.34525	1.57293	-115.268	0.36949
	repeat1	1250	45	55.94	152.7	560.57	318.84	185.6	21.5455	50	1.9025	48.0975	4.80975	94.3913	7.39513	1.61773	-361.142	0.348549
	repeat2	1250	45	59.93	151.48	562.61	318.98	183.51	21.1447	50	2.1175	47.8825	4.78825	93.9694	7.40588	1.61201	-359.753	0.340856
	repeat3	1250	45	57.27	151.55	559.65	318.59	183.6	21.1481	50	2.06	47.94	4.794	94.0822	7.403	1.61082	-360.125	0.340659
	repeat1	1600	45	55.94	152.7	559.09	318.84	184.12	20.5763	50	2.385	47.615	4.7615	93.4444	7.41925	1.63413	-586.582	0.336243
	repeat2	1600	45	59.93	151.48	561.14	318.98	182.04	20.1743	50	2.6625	47.3375	4.73375	92.8998	7.43313	1.63057	-583.633	0.328956
	repeat3	1600	45	57.27	151.55	558.19	318.59	182.14	20.1848	50	2.7175	47.2825	4.72825	92.7919	7.43588	1.63322	-583.048	0.329662
	repeat1	2400	45	55.94	152.7	557.49	318.84	182.52	19.5285	50	3.3975	46.6025	4.66025	91.4574	7.46988	1.66963	-1295.54	0.326053
	repeat2	2400	45	59.93	151.48	559.51	318.98	180.41	19.0982	50	3.7025	46.2975	4.62975	90.8588	7.48513	1.6672	-1288.2	0.318406
	repeat3	2400	45	57.27	151.55	556.61	318.59	180.56	19.1422	50	4.3775	45.6225	4.56225	89.5342	7.51888	1.69265	-1271.9	0.32401
	repeat1	4100	45	55.94	152.7	555.66	318.84	180.69	18.3301	50	6.065	43.935	4.3935	86.2224	7.60325	1.771	-3592.03	0.324625
	repeat2	4100	45	59.93	151.48	557.57	318.98	178.47	17.8175	50	6.19	43.81	4.381	85.9771	7.6095	1.76186	-3583.09	0.313921
	repeat3	4100	45	57.27	151.55	554.85	318.59	178.8	17.9809	50	6.1725	43.8275	4.38275	86.0115	7.60863	1.76197	-3584.34	0.316818
	repeat1	5400	45	55.94	152.7	554.33	318.84	179.36	17.4591	50	7.46	42.54	4.254	83.4847	7.673	1.82908	-6057.36	0.31934
	repeat2	5400	45	59.93	151.48	556.28	318.98	177.18	16.9659	50	7.2675	42.7325	4.27325	83.8625	7.66338	1.80629	-6081.42	0.306454
	repeat3	5400	45	57.27	151.55	553.55	318.59	177.5	17.1231	50	7.24	42.76	4.276	83.9165	7.662	1.80596	-6084.85	0.309236
	repeat1	8000	60	55.94	152.7	552.69	318.84	177.72	16.3851	50	8.8525	41.1475	4.11475	80.752	7.74263	1.89098	-12910.7	0.309838
	repeat2	8000	60	59.93	151.48	554.59	318.98	175.49	15.8503	50	8.865	41.135	4.1135	80.7274	7.74325	1.87644	-12907.2	0.297421
	repeat3	8000	60	57.27	151.55	551.91	318.59	175.86	16.0409	50	8.7925	41.2075	4.12075	80.8697	7.73963	1.874	-12927.3	0.300607
	repeat1	9600	60	55.94	152.7	551.55	318.84	176.58	15.6385	50	10.1225	39.8775	3.98775	78.2596	7.80613	1.9512	-18082.8	0.305138
	repeat2	9600	60	59.93	151.48	553.35	318.98	174.25	15.0317	50	10.215	39.785	3.9785	78.0781	7.81075	1.94011	-18045.6	0.291631
	repeat3	9600	60	57.27	151.55	550.76	318.59	174.71	15.2821	50	9.79	40.21	4.021	78.9121	7.7895	1.92049	-18216.3	0.293491
30-40cm	repeat1	700	40	56.64	133.66	543.17	318.29	168.05	25.7295	50	2.225	47.775	4.7775	93.7584	7.41125	1.42558	-112.6	0.366794
	repeat2	700	40	56.75	137.8	548.67	318.59	173.14	25.6459	50	1.325	48.675	4.8675	95.5247	7.36625	1.44256	-114.422	0.369957
	repeat3	700	40	56.08	136.59	545.7	318.29	171.14	25.2947	50	0.625	49.375	4.9375	96.8984	7.33125	1.40962	-115.831	0.356559
	repeat1	1250	45	56.64	133.66	538.93	318.29	163.81	22.5572	50	4.2375	45.7625	4.57625	89.8089	7.51188	1.48827	-345.943	0.335713
	repeat2	1250	45	56.75	137.8	544.64	318.59	169.11	22.7213	50	3.125	46.875	4.6875	91.9922	7.45625	1.49795	-353.214	0.340355
	repeat3	1250	45	56.08	136.59	541.46	318.29	166.9	22.1905	50	3.0975	46.9025	4.69025	92.0462	7.45488	1.48393	-353.394	0.329291
	repeat1	1600	45	56.64	133.66	537.29	318.29	162.17	21.3302	50	5.32	44.68	4.468	87.6845	7.566	1.52433	-555.116	0.325143
	repeat2	1600	45	56.75	137.8	544.64	318.59	169.11	22.7213	50	4.0575	45.9425	4.59425	90.1622	7.50288	1.52836	-568.727	0.347263
	repeat3	1600	45	56.08	136.59	541.46	318.29	166.9	22.1905	50	3.77	46.23	4.623	90.7264	7.4885	1.50552	-571.81	0.334081
	repeat1	2400	45	56.64	133.66	535.59	318.29	160.47	20.0584	50	7.0375	42.9625	4.29625	84.3139	7.65188	1.58527	-1206.94	0.317978
	repeat2	2400	45	56.75	137.8	543.09	318.59	167.56	21.5965	50	5.495	44.505	4.4505	87.3411	7.57475	1.57772	-1244.75	0.340733
	repeat3	2400	45	56.08	136.59	539.87	318.29	165.31	21.0264	50	5.1925	44.8075	4.48075	87.9347	7.55963	1.55331	-1252.12	0.326606
	repeat1	4100	45	56.64	133.66	533.71	318.29	158.59	18.6518	50	10.0175	39.9825	3.99825	78.4657	7.80088	1.70342	-3306	0.317719
	repeat2	4100	45	56.75	137.8	541.43	318.59	165.9	20.3919	50	8.9075	41.0925	4.10925	80.644	7.74538	1.70874	-3387.07	0.348445
	repeat3	4100	45	56.08	136.59	538.2	318.29	163.64	19.8038	50	9.37	40.63	4.063	79.7364	7.7685	1.71302	-3353.36	0.339243
	repeat1	5400	45	56.64	133.66	532.46	318.29	157.34	17.7166	50	11.485	38.515	3.8515	75.5857	7.87425	1.76832	-5547.4	0.313287
	repeat2	5400	45	56.75	137.8	538.37	318.59	162.84	18.1713	50	10.36	39.64	3.964	77.7935	7.818	1.77136	-5691.26	0.321878
	repeat3	5400	45	56.08	136.59	536.49	318.29	161.93	18.5519	50	10.655	39.345	3.9345	77.2146	7.83275	1.76897	-5653.64	0.328176
	repeat1	8000	60	56.64	133.66	530.74	318.29	155.62	16.4297	50	13.5425	36.4575	3.64575	71.5478	7.97713	1.86812	-11592	0.306927
	repeat2	8000	60	56.75	137.8	536.75	318.59	161.22	16.9956	50	12.075	37.925	3.7925	74.4278	7.90375	1.85146	-12008.9	0.314667
	repeat3	8000	60	56.08	136.59	533.36	318.29	158.8	16.2603	50	12.8375	37.1625	3.71625	72.9314	7.94188	1.87286	-11792.8	0.304533
	repeat1	9600	60	56.64	133.66	529.58	318.29	154.46	15.5619	50	14.105	35.895	3.5895	70.4439	8.00525	1.8974	-16461	0.29527
	repeat2	9600	60	56.75	137.8	535.62	318.59	160.09	16.1756	50	13.1075	36.8925	3.68925	72.4015	7.95538	1.90327	-16871	0.307866
	repeat3	9600	60	56.08	136.59	532.17	318.29	157.61	15.3891	50	13.335	36.665	3.6665	71.9551	7.96675	1.89827	-16777.7	0.292127

## Sheet: RT
soil layer	repeat	Rotating speed（rpm）	time（min）	Ring knife weight(g)	dry soil weight(g)	centrifuge box(Full)+cover(g)	centrifuge box(nulll)+cover(g)	soil sample weight（g）	mass water content（%）	Ring knife height（mm）	环刀内高（mm）	The height of the soil sample in the ring knife（mm）	环刀内土样高度（cm）	soil sample volume（cm3）	R1（9.8-0.5H）	bulk density（g/cm3）	suction（cm）	volumetric water content（cm3/cm3）
0-10cm	repeat1	700	40	56.07	132.51	540.29	318.59	165.44	24.851	50	3.3375	46.6625	4.66625	91.5752	7.46688	1.44701	-110.334	0.359595
	repeat2	700	40	56.16	128.93	536.58	318.98	161.25	25.0679	50	3.585	46.415	4.6415	91.0894	7.47925	1.41542	-109.827	0.354816
	repeat3	700	40	56.83	134.52	543.21	318.84	167.35	24.4053	50	2.835	47.165	4.7165	92.5613	7.44175	1.45331	-111.36	0.354684
	repeat1	1250	45	56.07	132.51	535.86	318.59	161.01	21.5078	50	5.7625	44.2375	4.42375	86.8161	7.58813	1.52633	-335.888	0.32828
	repeat2	1250	45	56.16	128.93	531.58	318.98	156.25	21.1898	50	6.035	43.965	4.3965	86.2813	7.60175	1.4943	-334.08	0.316639
	repeat3	1250	45	56.83	134.52	538.94	318.84	163.08	21.231	50	4.76	45.24	4.524	88.7835	7.538	1.51515	-342.509	0.321681
	repeat1	1600	45	56.07	132.51	534.31	318.59	159.46	20.3381	50	6.39	43.61	4.361	85.5846	7.6195	1.54829	-543.491	0.314893
	repeat2	1600	45	56.16	128.93	529.85	318.98	154.52	19.848	50	6.8875	43.1125	4.31125	84.6083	7.64438	1.52385	-538.058	0.302453
	repeat3	1600	45	56.83	134.52	537.49	318.84	161.63	20.1531	50	5.885	44.115	4.4115	86.5757	7.59425	1.55378	-548.988	0.313136
	repeat1	2400	45	56.07	132.51	532.74	318.59	157.89	19.1533	50	8.4875	41.5125	4.15125	81.4683	7.72438	1.62652	-1171.05	0.311532
	repeat2	2400	45	56.16	128.93	528.05	318.98	152.72	18.4519	50	8.9075	41.0925	4.10925	80.644	7.74538	1.59875	-1160.59	0.295
	repeat3	2400	45	56.83	134.52	535.9	318.84	160.04	18.9712	50	7.7725	42.2275	4.22275	82.8715	7.68863	1.62324	-1188.79	0.307947
	repeat1	4100	45	56.07	132.51	531.24	318.59	156.39	18.0213	50	11.575	38.425	3.8425	75.4091	7.87875	1.75722	-3191.27	0.316673
	repeat2	4100	45	56.16	128.93	526.19	318.98	150.86	17.0092	50	12.24	37.76	3.776	74.104	7.912	1.73985	-3141.94	0.295935
	repeat3	4100	45	56.83	134.52	534.26	318.84	158.4	17.752	50	11.15	38.85	3.885	76.2431	7.8575	1.76436	-3222.69	0.313209
	repeat1	5400	45	56.07	132.51	529.93	318.59	155.08	17.0327	50	12.8375	37.1625	3.71625	72.9314	7.94188	1.81691	-5373.07	0.309469
	repeat2	5400	45	56.16	128.93	525.01	318.98	149.68	16.094	50	13.5075	36.4925	3.64925	71.6165	7.97538	1.80028	-5286.16	0.289738
	repeat3	5400	45	56.83	134.52	533.2	318.84	157.34	16.964	50	12.1	37.9	3.79	74.3787	7.905	1.80858	-5468.31	0.306808
	repeat1	8000	60	56.07	132.51	528.46	318.59	153.61	15.9233	50	14.4325	35.5675	3.55675	69.8012	8.02163	1.89839	-11337.3	0.302287
	repeat2	8000	60	56.16	128.93	523.47	318.98	148.14	14.8996	50	15.235	34.765	3.4765	68.2263	8.06175	1.88974	-11106.5	0.281563
	repeat3	8000	60	56.83	134.52	531.6	318.84	155.74	15.7746	50	13.8825	36.1175	3.61175	70.8806	7.99413	1.89784	-11494.9	0.299377
	repeat1	9600	60	56.07	132.51	527.36	318.59	152.51	15.0932	50	15.34	34.66	3.466	68.0202	8.067	1.9481	-15949.7	0.29403
	repeat2	9600	60	56.16	128.93	522.4	318.98	147.07	14.0697	50	16.3475	33.6525	3.36525	66.043	8.11738	1.95221	-15529.8	0.274669
	repeat3	9600	60	56.83	134.52	530.52	318.84	154.66	14.9718	50	14.5975	35.4025	3.54025	69.4774	8.02988	1.93617	-16257.6	0.289878
10-20cm	repeat1	700	40	57.56	151.62	562.9	318.29	186.86	23.2423	50	1.035	48.965	4.8965	96.0938	7.35175	1.57783	-115.006	0.366725
	repeat2	700	40	58.43	146.18		318.59	-377.21	-358.045	50		50	5	98.125	7.3	1.48973	-117.083
	repeat3	700	40	57.85	139.49		318.98	-377.02	-370.285	50		50	5	98.125	7.3	1.42155	-117.083
	repeat1	1250	45	57.56	151.62	558.86	318.29	182.82	20.5778	50	1.57	48.43	4.843	95.0439	7.3785	1.59526	-363.288	0.328269
	repeat2	1250	45	58.43	146.18		318.59	-377.21	-358.045	50		50	5	98.125	7.3	1.48973	-373.351
	repeat3	1250	45	57.85	139.49		318.98	-377.02	-370.285	50		50	5	98.125	7.3	1.42155	-373.351
	repeat1	1600	45	57.56	151.62	557.53	318.29	181.49	19.7006	50	2.32	47.68	4.768	93.572	7.416	1.62036	-587.272	0.319219
	repeat2	1600	45	58.43	146.18	558.72	318.59	181.51	24.1688	50	7.1575	42.8425	4.28425	84.0784	7.65788	1.73862	-535.102	0.420203
	repeat3	1600	45	57.85	139.49	552.99	318.98	175.97	26.1524	50	8.335	41.665	4.1665	81.7676	7.71675	1.70593	-522.15	0.446143
	repeat1	2400	45	57.56	151.62	556.13	318.29	180.09	18.7772	50	3.805	46.195	4.6195	90.6577	7.49025	1.67245	-1285.73	0.314038
	repeat2	2400	45	58.43	146.18	555.84	318.59	178.63	22.1987	50	7.645	42.355	4.2355	83.1217	7.68225	1.75863	-1191.94	0.390391
	repeat3	2400	45	57.85	139.49	549.71	318.98	172.69	23.801	50	8.805	41.195	4.1195	80.8452	7.74025	1.7254	-1163.14	0.410661
	repeat1	4100	45	57.56	151.62	554.39	318.29	178.35	17.6296	50	6.7275	43.2725	4.32725	84.9223	7.63638	1.7854	-3544.6	0.314758
	repeat2	4100	45	58.43	146.18	553.33	318.59	176.12	20.4816	50	8.8775	41.1225	4.11225	80.7029	7.74388	1.81134	-3389.25	0.37099
	repeat3	4100	45	57.85	139.49	546.82	318.98	169.8	21.7292	50	10.245	39.755	3.9755	78.0192	7.81225	1.78789	-3289.31	0.388494
	repeat1	5400	45	57.56	151.62	553.09	318.29	177.05	16.7722	50	7.925	42.075	4.2075	82.5722	7.69625	1.83621	-5999.12	0.307973
	repeat2	5400	45	58.43	146.18	551.85	318.59	174.64	19.4691	50	9.6475	40.3525	4.03525	79.1918	7.78238	1.8459	-5781.84	0.359381
	repeat3	5400	45	57.85	139.49	545.21	318.98	168.19	20.575	50	10.93	39.07	3.907	76.6749	7.8465	1.81924	-5618.5	0.374308
	repeat1	8000	60	57.56	151.62	551.38	318.29	175.34	15.6444	50	9.71	40.29	4.029	79.0691	7.7855	1.91756	-12672.5	0.299991
	repeat2	8000	60	58.43	146.18	549.81	318.59	172.6	18.0736	50	11.03	38.97	3.897	76.4786	7.8515	1.91138	-12303.3	0.345456
	repeat3	8000	60	57.85	139.49	543.09	318.98	166.07	19.0551	50	12.3825	37.6175	3.76175	73.8243	7.91913	1.88949	-11921.8	0.360044
	repeat1	9600	60	57.56	151.62	550.16	318.29	174.12	14.8397	50	10.4775	39.5225	3.95225	77.5629	7.82388	1.9548	-17939.9	0.290087
	repeat2	9600	60	58.43	146.18	548.61	318.59	171.4	17.2527	50	11.76	38.24	3.824	75.046	7.888	1.94787	-17420.9	0.336061
	repeat3	9600	60	57.85	139.49	541.75	318.98	164.73	18.0945	50	13.1725	36.8275	3.68275	72.274	7.95863	1.93002	-16844.4	0.349227
20-30cm	repeat1	700	40	55.88	156.58		318.84	-374.91	-339.437	50		50	5	98.125	7.3	1.59572	-117.083
	repeat2	700	40	56.46	155.87		318.29	-374.94	-340.547	50		50	5	98.125	7.3	1.58848	-117.083
	repeat3	700	40	57.66	152.44	563.2	318.59	186.76	22.5138	50	1.0825	48.9175	4.89175	96.0006	7.35413	1.58791	-114.91	0.357498
	repeat1	1250	45	55.88	156.58		318.84	-374.91	-339.437	50		50	5	98.125	7.3	1.59572	-373.351
	repeat2	1250	45	56.46	155.87		318.29	-374.94	-340.547	50		50	5	98.125	7.3	1.58848	-373.351
	repeat3	1250	45	57.66	152.44	560.13	318.59	183.69	20.4999	50	1.6325	48.3675	4.83675	94.9212	7.38163	1.60596	-362.885	0.32922
	repeat1	1600	45	55.88	156.58	561.25	318.84	186.34	19.0063	50	5.695	44.305	4.4305	86.9486	7.58475	1.80083	-551.051	0.342271
	repeat2	1600	45	56.46	155.87	561.06	318.29	186.12	19.4072	50	5.9225	44.0775	4.40775	86.5021	7.59613	1.80192	-548.58	0.349703
	repeat3	1600	45	57.66	152.44	558.85	318.59	182.41	19.6602	50	2.2525	47.7475	4.77475	93.7045	7.41263	1.62682	-587.988	0.319835
	repeat1	2400	45	55.88	156.58	560.7	318.84	185.79	18.655	50	5.9125	44.0875	4.40875	86.5217	7.59563	1.80972	-1234.55	0.337603
	repeat2	2400	45	56.46	155.87	559.76	318.29	184.82	18.5732	50	6.04	43.96	4.396	86.2715	7.602	1.80674	-1231.43	0.335569
	repeat3	2400	45	57.66	152.44	557.47	318.59	181.03	18.7549	50	3.86	46.14	4.614	90.5498	7.493	1.68349	-1284.4	0.315738
	repeat1	4100	45	55.88	156.58	559.08	318.84	184.17	17.6204	50	6.3525	43.6475	4.36475	85.6582	7.61763	1.82796	-3571.47	0.322094
	repeat2	4100	45	56.46	155.87	557.88	318.29	182.94	17.367	50	6.6875	43.3125	4.33125	85.0008	7.63438	1.83375	-3547.46	0.318468
	repeat3	4100	45	57.66	152.44	555.69	318.59	179.25	17.5872	50	6.445	43.555	4.3555	85.4767	7.62225	1.78341	-3564.85	0.313653
	repeat1	5400	45	55.88	156.58	557.93	318.84	183.02	16.8859	50	7.11	42.89	4.289	84.1716	7.6555	1.86025	-6101.08	0.31412
	repeat2	5400	45	56.46	155.87	556.6	318.29	181.66	16.5458	50	7.2675	42.7325	4.27325	83.8625	7.66338	1.85864	-6081.42	0.307527
	repeat3	5400	45	57.66	152.44	554.4	318.59	177.96	16.741	50	7.7975	42.2025	4.22025	82.8224	7.68988	1.84056	-6015.1	0.308129
	repeat1	8000	60	55.88	156.58	556.05	318.84	181.14	15.6853	50	8.9075	41.0925	4.10925	80.644	7.74538	1.94162	-12895.4	0.304548
	repeat2	8000	60	56.46	155.87	554.54	318.29	179.6	15.2242	50	8.55	41.45	4.145	81.3456	7.7275	1.91614	-12994.4	0.291718
	repeat3	8000	60	57.66	152.44	552.65	318.59	176.21	15.593	50	9.66	40.34	4.034	79.1673	7.783	1.92554	-12686.4	0.30025
	repeat1	9600	60	55.88	156.58	554.76	318.84	179.85	14.8614	50	9.44	40.56	4.056	79.599	7.772	1.96711	-18356.6	0.29234
	repeat2	9600	60	56.46	155.87	553.2	318.29	178.26	14.3645	50	9.615	40.385	4.0385	79.2556	7.78075	1.96668	-18286.5	0.282504
	repeat3	9600	60	57.66	152.44	551.44	318.59	175	14.7993	50	10.2475	39.7525	3.97525	78.0143	7.81238	1.954	-18032.5	0.289178
30-40cm	repeat1	700	40	57.25	134.58	555.79	318.98	179.37	33.2813	50	1.0775	48.9225	4.89225	96.0104	7.35388	1.40172	-114.921	0.466512
	repeat2	700	40	56.57	154.68	569.46	318.84	193.86	25.3297	50	0.645	49.355	4.9355	96.8592	7.33225	1.59696	-115.79	0.404505
	repeat3	700	40	56.96	158.92	572.89	318.29	197.45	24.2449	50	0.68	49.32	4.932	96.7905	7.334	1.6419	-115.72	0.398076
	repeat1	1250	45	57.25	134.58	552.75	318.98	176.33	31.0224	50	2.24	47.76	4.776	93.729	7.412	1.43584	-358.96	0.445433
	repeat2	1250	45	56.57	154.68	566.9	318.84	191.3	23.6747	50	0.9375	49.0625	4.90625	96.2852	7.34688	1.60648	-367.355	0.380329
	repeat3	1250	45	56.96	158.92	569.59	318.29	194.15	22.1684	50	1.485	48.515	4.8515	95.2107	7.37425	1.66914	-363.835	0.370021
	repeat1	1600	45	57.25	134.58	551.63	318.98	175.21	30.1902	50	3.245	46.755	4.6755	91.7567	7.46225	1.46671	-577.426	0.442802
	repeat2	1600	45	56.57	154.68	565.8	318.84	190.2	22.9635	50	0.985	49.015	4.9015	96.1919	7.34925	1.60803	-601.374	0.369262
	repeat3	1600	45	56.96	158.92	568.41	318.29	192.97	21.4259	50	1.74	48.26	4.826	94.7102	7.387	1.67796	-593.414	0.359518
	repeat1	2400	45	57.25	134.58	550.08	318.98	173.66	29.0385	50	5.1875	44.8125	4.48125	87.9445	7.55938	1.53028	-1252.24	0.444371
	repeat2	2400	45	56.57	154.68	564.58	318.84	188.98	22.1748	50	1.32	48.68	4.868	95.5345	7.366	1.6191	-1345.16	0.359033
	repeat3	2400	45	56.96	158.92	566.87	318.29	191.43	20.4568	50	2.47	47.53	4.753	93.2776	7.4235	1.70373	-1317.78	0.348529
	repeat1	4100	45	57.25	134.58	548.83	318.98	172.41	28.1097	50	8.285	41.715	4.1715	81.8657	7.71425	1.64391	-3432.28	0.462098
	repeat2	4100	45	56.57	154.68	563.2	318.84	187.6	21.2826	50	4.2575	45.7425	4.57425	89.7697	7.51288	1.72308	-3720.38	0.366716
	repeat3	4100	45	56.96	158.92	565.09	318.29	189.65	19.3368	50	4.505	45.495	4.5495	89.2839	7.52525	1.77994	-3702.9	0.344183
	repeat1	5400	45	57.25	134.58	548.31	318.98	171.89	27.7233	50	9.3725	40.6275	4.06275	79.7315	7.76863	1.68792	-5816.69	0.467946
	repeat2	5400	45	56.57	154.68	562.08	318.84	186.48	20.5586	50	5.5525	44.4475	4.44475	87.2282	7.57763	1.77328	-6294.42	0.364561
	repeat3	5400	45	56.96	158.92	563.76	318.29	188.32	18.4999	50	5.7875	44.2125	4.42125	86.767	7.58938	1.83157	-6265.38	0.338838
	repeat1	8000	60	57.25	134.58	537.67	318.98	161.25	19.8172	50	13.935	36.065	3.6065	70.7776	7.99675	1.90145	-11479.9	0.376814
	repeat2	8000	60	56.57	154.68	560.68	318.84	185.08	19.6535	50	7.255	42.745	4.2745	83.8871	7.66275	1.84391	-13350.8	0.362392
	repeat3	8000	60	56.96	158.92	561.92	318.29	186.48	17.3421	50	7.5525	42.4475	4.24475	83.3032	7.67763	1.90773	-13269.2	0.33084
	repeat1	9600	60	57.25	134.58	537.37	318.98	160.95	19.5943	50	14.5475	35.4525	3.54525	69.5755	8.02738	1.9343	-16278.2	0.379013
	repeat2	9600	60	56.57	154.68	559.78	318.84	184.18	19.0716	50	8.285	41.715	4.1715	81.8657	7.71425	1.88944	-18817.3	0.360346
	repeat3	9600	60	56.96	158.92	560.6	318.29	185.16	16.5115	50	8.23	41.77	4.177	81.9736	7.7115	1.93867	-18839.1	0.320103

## Sheet: CTS
soil layer	repeat	Rotating speed（rpm）	time（min）	Ring knife weight(g)	dry soil weight(g)	centrifuge box(Full)+cover(g)	centrifuge box(nulll)+cover(g)	soil sample weight（g）	mass water content（%）	Ring knife height（mm）	环刀内高（mm）	The height of the soil sample in the ring knife（mm）	环刀内土样高度（cm）	soil sample volume（cm3）	R1（9.8-0.5H）	bulk density（g/cm3）	suction（cm）	volumetric water content（cm3/cm3）
0-10cm	repeat1	700	40	57.28	162.49	574.53	318.59	198.47	22.1429	50	0.4075	49.5925	4.95925	97.3253	7.32038	1.66956	-116.267	0.369688
	repeat2	700	40	57.99	157.32	570.41	318.98	193.25	22.8388	50	0.47	49.53	4.953	97.2026	7.3235	1.61847	-116.142	0.36964
	repeat3	700	40	58.36	157.25	570.73	318.84	193.34	22.9507	50	0.295	49.705	4.9705	97.5461	7.31475	1.61206	-116.492	0.369979
	repeat1	1250	45	57.28	162.49	572.21	318.59	196.15	20.7151	50	0.9775	49.0225	4.90225	96.2067	7.34888	1.68897	-367.098	0.349872
	repeat2	1250	45	57.99	157.32	567.79	318.98	190.63	21.1734	50	1.4	48.6	4.86	95.3775	7.37	1.64945	-364.382	0.349244
	repeat3	1250	45	58.36	157.25	567.97	318.84	190.58	21.1955	50	1.025	48.975	4.8975	96.1134	7.35125	1.63609	-366.793	0.346778
	repeat1	1600	45	57.28	162.49	571.21	318.59	195.15	20.0997	50	1.46	48.54	4.854	95.2597	7.373	1.70576	-596.371	0.342852
	repeat2	1600	45	57.99	157.32	566.78	318.98	189.62	20.5314	50	1.96	48.04	4.804	94.2785	7.398	1.66867	-591.087	0.342602
	repeat3	1600	45	58.36	157.25	566.87	318.84	189.48	20.496	50	2.035	47.965	4.7965	94.1313	7.40175	1.67054	-590.293	0.342394
	repeat1	2400	45	57.28	162.49	569.82	318.59	193.76	19.2443	50	2.2975	47.7025	4.77025	93.6162	7.41488	1.7357	-1321.9	0.334024
	repeat2	2400	45	57.99	157.32	565.38	318.98	188.22	19.6415	50	3.1925	46.8075	4.68075	91.8597	7.45963	1.71261	-1300.47	0.336382
	repeat3	2400	45	58.36	157.25	565.36	318.84	187.97	19.5358	50	2.87	47.13	4.713	92.4926	7.4435	1.70014	-1308.21	0.332135
	repeat1	4100	45	57.28	162.49	568.07	318.59	192.01	18.1673	50	4.0525	45.9475	4.59475	90.172	7.50263	1.802	-3734.84	0.327374
	repeat2	4100	45	57.99	157.32	563.63	318.98	186.47	18.5291	50	4.885	45.115	4.5115	88.5382	7.54425	1.77686	-3676	0.329236
	repeat3	4100	45	58.36	157.25	563.58	318.84	186.19	18.4038	50	4.995	45.005	4.5005	88.3223	7.54975	1.78041	-3668.2	0.327664
	repeat1	5400	45	57.28	162.49	566.76	318.59	190.7	17.3611	50	4.96	45.04	4.504	88.391	7.548	1.83831	-6367.46	0.31915
	repeat2	5400	45	57.99	157.32	562.4	318.98	185.24	17.7473	50	5.5225	44.4775	4.44775	87.2871	7.57613	1.80233	-6298.13	0.319864
	repeat3	5400	45	58.36	157.25	562.33	318.84	184.94	17.6089	50	5.7	44.3	4.43	86.9387	7.585	1.80874	-6276.2	0.3185
	repeat1	8000	60	57.28	162.49	565.13	318.59	189.07	16.3579	50	6.2925	43.7075	4.37075	85.776	7.61463	1.89435	-13613.8	0.309877
	repeat2	8000	60	57.99	157.32	560.83	318.98	183.67	16.7493	50	7.3325	42.6675	4.26675	83.735	7.66663	1.87878	-13329.6	0.314683
	repeat3	8000	60	58.36	157.25	560.75	318.84	183.36	16.6041	50	7.215	42.785	4.2785	83.9656	7.66075	1.87279	-13361.8	0.310961
	repeat1	9600	60	57.28	162.49	564.01	318.59	187.95	15.6687	50	6.955	43.045	4.3045	84.4758	7.64775	1.92351	-19343.5	0.301388
	repeat2	9600	60	57.99	157.32	559.71	318.98	182.55	16.0374	50	7.9825	42.0175	4.20175	82.4593	7.69913	1.90785	-18937.4	0.305969
	repeat3	9600	60	58.36	157.25	559.64	318.84	182.25	15.8983	50	7.97	42.03	4.203	82.4839	7.6985	1.90643	-18942.3	0.30309
10-20cm	repeat1	700	40	57.23	148.85	561.04	318.59	185.03	24.3063	50	1.405	48.595	4.8595	95.3677	7.37025	1.5608	-114.26	0.379374
	repeat2	700	40	56.88	153.61	565.31	318.84	189.4	23.2993	50	0.31	49.69	4.969	97.5166	7.3155	1.57522	-116.462	0.367014
	repeat3	700	40	56.75	153.03	564.98	318.29	189.75	23.9953	50	0.6025	49.3975	4.93975	96.9426	7.33013	1.57856	-115.876	0.378781
	repeat1	1250	45	57.23	148.85	557.36	318.59	181.35	21.8341	50	2.975	47.025	4.7025	92.2866	7.44875	1.61291	-354.191	0.352164
	repeat2	1250	45	56.88	153.61	562.25	318.84	186.34	21.3072	50	1.6225	48.3775	4.83775	94.9408	7.38113	1.61795	-362.949	0.344741
	repeat3	1250	45	56.75	153.03	561.93	318.29	186.7	22.0022	50	1.37	48.63	4.863	95.4364	7.3685	1.60348	-364.575	0.3528
	repeat1	1600	45	57.23	148.85	555.84	318.59	179.83	20.8129	50	4	46	4.6	90.275	7.5	1.64885	-569.344	0.343174
	repeat2	1600	45	56.88	153.61	561	318.84	185.09	20.4935	50	2.465	47.535	4.7535	93.2874	7.42325	1.64663	-585.732	0.337452
	repeat3	1600	45	56.75	153.03	560.52	318.29	185.29	21.0808	50	2.5	47.5	4.75	93.2188	7.425	1.64162	-585.361	0.346068
	repeat1	2400	45	57.23	148.85	554.14	318.59	178.13	19.6708	50	5.2175	44.7825	4.47825	87.8857	7.56088	1.69368	-1251.51	0.33316
	repeat2	2400	45	56.88	153.61	559.55	318.84	183.64	19.5495	50	3.7475	46.2525	4.62525	90.7705	7.48738	1.69229	-1287.12	0.330834
	repeat3	2400	45	56.75	153.03	559.01	318.29	183.78	20.0941	50	3.4825	46.5175	4.65175	91.2906	7.47413	1.6763	-1293.5	0.336836
	repeat1	4100	45	57.23	148.85	552.37	318.59	176.36	18.4817	50	7.3775	42.6225	4.26225	83.6467	7.66888	1.77951	-3497.86	0.328883
	repeat2	4100	45	56.88	153.61	557.9	318.84	181.99	18.4754	50	5.81	44.19	4.419	86.7229	7.5905	1.77127	-3610.23	0.327249
	repeat3	4100	45	56.75	153.03	557.29	318.29	182.06	18.9701	50	5.8475	44.1525	4.41525	86.6493	7.59238	1.76609	-3607.55	0.335029
	repeat1	5400	45	57.23	148.85	551.1	318.59	175.09	17.6285	50	8.6375	41.3625	4.13625	81.1739	7.73188	1.83372	-5909.54	0.323257
	repeat2	5400	45	56.88	153.61	556.63	318.84	180.72	17.6486	50	6.765	43.235	4.3235	84.8487	7.63825	1.8104	-6144.08	0.31951
	repeat3	5400	45	56.75	153.03	555.91	318.29	180.68	18.0684	50	6.8625	43.1375	4.31375	84.6573	7.64313	1.80764	-6131.93	0.326611
	repeat1	8000	60	57.23	148.85	549.59	318.59	173.58	16.614	50	10.215	39.785	3.9785	78.0781	7.81075	1.90643	-12531.6	0.316734
	repeat2	8000	60	56.88	153.61	555.03	318.84	179.12	16.607	50	8.4925	41.5075	4.15075	81.4585	7.72463	1.88575	-13010.3	0.313166
	repeat3	8000	60	56.75	153.03	554.22	318.29	178.99	16.964	50	8.895	41.105	4.1105	80.6686	7.74475	1.89702	-12898.9	0.321811
	repeat1	9600	60	57.23	148.85	548.5	318.59	172.49	15.8818	50	11.1075	38.8925	3.88925	76.3265	7.85538	1.95017	-17685.4	0.309722
	repeat2	9600	60	56.88	153.61	553.85	318.84	177.94	15.8388	50	9.8425	40.1575	4.01575	78.8091	7.79213	1.94914	-18195.3	0.308721
	repeat3	9600	60	56.75	153.03	552.99	318.29	177.76	16.1602	50	9.615	40.385	4.0385	79.2556	7.78075	1.93084	-18286.5	0.312029
20-30cm	repeat1	700	40	56.75	145.02	554.9	318.59	179.37	23.6864	50	2.5025	47.4975	4.74975	93.2138	7.42513	1.55578	-112.037	0.368507
	repeat2	700	40	56.96	152.25	563.55	318.84	187.56	23.1921	50	0.965	49.035	4.9035	96.2312	7.34825	1.58213	-115.147	0.366929
	repeat3	700	40	56.73	147.97	558.38	318.98	182.48	23.3223	50	1.78	48.22	4.822	94.6317	7.389	1.56364	-113.502	0.364677
	repeat1	1250	45	56.75	145.02	551.19	318.59	175.66	21.1281	50	4.4675	45.5325	4.55325	89.3575	7.52338	1.62292	-344.433	0.342892
	repeat2	1250	45	56.96	152.25	559.68	318.84	183.69	20.6502	50	2.75	47.25	4.725	92.7281	7.4375	1.6419	-355.653	0.339056
	repeat3	1250	45	56.73	147.97	554.45	318.98	178.55	20.6664	50	3.1925	46.8075	4.68075	91.8597	7.45963	1.61083	-352.775	0.332899
	repeat1	1600	45	56.75	145.02	549.69	318.59	174.16	20.0938	50	5.2225	44.7775	4.47775	87.8758	7.56113	1.65028	-556.171	0.331604
	repeat2	1600	45	56.96	152.25	558.02	318.84	182.03	19.5599	50	3.2375	46.7625	4.67625	91.7714	7.46188	1.65901	-577.506	0.324502
	repeat3	1600	45	56.73	147.97	552.75	318.98	176.85	19.5175	50	4.14	45.86	4.586	90.0003	7.507	1.64411	-567.841	0.320888
	repeat1	2400	45	56.75	145.02	547.9	318.59	172.37	18.8595	50	7.2825	42.7175	4.27175	83.8331	7.66413	1.72987	-1200.9	0.326243
	repeat2	2400	45	56.96	152.25	556.07	318.84	180.08	18.2791	50	4.4625	45.5375	4.55375	89.3673	7.52313	1.70364	-1269.84	0.311411
	repeat3	2400	45	56.73	147.97	550.77	318.98	174.87	18.1794	50	5.3525	44.6475	4.46475	87.6207	7.56763	1.68876	-1248.22	0.307005
	repeat1	4100	45	56.75	145.02	545.92	318.59	170.39	17.4941	50	8.8875	41.1125	4.11125	80.6833	7.74438	1.7974	-3388.52	0.314439
	repeat2	4100	45	56.96	152.25	553.83	318.84	177.84	16.8079	50	6.97	43.03	4.303	84.4464	7.6485	1.80292	-3527.18	0.303033
	repeat3	4100	45	56.73	147.97	548.62	318.98	172.72	16.7264	50	7.82	42.18	4.218	82.7782	7.691	1.78755	-3465.93	0.298992
	repeat1	5400	45	56.75	145.02	544.52	318.59	168.99	16.5288	50	9.97	40.03	4.003	78.5589	7.7985	1.846	-5740.89	0.305121
	repeat2	5400	45	56.96	152.25	552.35	318.84	176.36	15.8358	50	8.15	41.85	4.185	82.1306	7.7075	1.85375	-5970.87	0.293557
	repeat3	5400	45	56.73	147.97	547.07	318.98	171.17	15.6789	50	8.5825	41.4175	4.14175	81.2818	7.72913	1.82046	-5916.47	0.285427
	repeat1	8000	60	56.75	145.02	542.58	318.59	167.05	15.191	50	11.255	38.745	3.8745	76.0371	7.86275	1.90723	-12240.1	0.289727
	repeat2	8000	60	56.96	152.25	550.29	318.84	174.3	14.4828	50	9.7525	40.2475	4.02475	78.9857	7.78763	1.92756	-12660.7	0.279164
	repeat3	8000	60	56.73	147.97	545.07	318.98	169.17	14.3272	50	10.4575	39.5425	3.95425	77.6022	7.82288	1.90678	-12463.8	0.273188
	repeat1	9600	60	56.75	145.02	541.2	318.59	165.67	14.2394	50	12.1975	37.8025	3.78025	74.1874	7.90988	1.95478	-17242.9	0.278349
	repeat2	9600	60	56.96	152.25	548.86	318.84	172.87	13.5435	50	10.5775	39.4225	3.94225	77.3667	7.82888	1.9679	-17899.5	0.266523
	repeat3	9600	60	56.73	147.97	543.7	318.98	167.8	13.4014	50	11.0975	38.9025	3.89025	76.3462	7.85488	1.93815	-17689.5	0.259738
30-40cm	repeat1	700	40	57.06	144.25	558.73	318.59	182.89	26.7868	50	0.31	49.69	4.969	97.5166	7.3155	1.47923	-116.462	0.39624
	repeat2	700	40	56.26	141.25	556.66	318.98	181.23	28.3044	50	0.575	49.425	4.9425	96.9966	7.32875	1.45624	-115.931	0.41218
	repeat3	700	40	56.18	138.82	552.21	318.29	177.55	27.8994	50	0.69	49.31	4.931	96.7709	7.3345	1.43452	-115.7	0.400224
	repeat1	1250	45	57.06	144.25	554.97	318.59	179.13	24.1802	50	1.0025	48.9975	4.89975	96.1576	7.35013	1.50014	-366.937	0.362738
	repeat2	1250	45	56.26	141.25	552.8	318.98	177.37	25.5717	50	1.9625	48.0375	4.80375	94.2736	7.39813	1.4983	-360.755	0.38314
	repeat3	1250	45	56.18	138.82	548.64	318.29	173.98	25.3278	50	2.22	47.78	4.778	93.7683	7.411	1.48046	-359.09	0.374967
	repeat1	1600	45	57.06	144.25	553.44	318.59	177.6	23.1196	50	1.8825	48.1175	4.81175	94.4306	7.39413	1.52758	-591.907	0.353169
	repeat2	1600	45	56.26	141.25	551.35	318.98	175.92	24.5451	50	2.685	47.315	4.7315	92.8557	7.43425	1.52118	-583.394	0.373375
	repeat3	1600	45	56.18	138.82	547.26	318.29	172.6	24.3337	50	3.055	46.945	4.6945	92.1296	7.45275	1.50679	-579.453	0.366658
	repeat1	2400	45	57.06	144.25	551.95	318.59	176.11	22.0867	50	3.6425	46.3575	4.63575	90.9766	7.48213	1.58557	-1289.65	0.3502
	repeat2	2400	45	56.26	141.25	549.5	318.98	174.07	23.2354	50	4.8675	45.1325	4.51325	88.5725	7.54338	1.59474	-1260.02	0.370544
	repeat3	2400	45	56.18	138.82	545.59	318.29	170.93	23.1307	50	4.885	45.115	4.5115	88.5382	7.54425	1.56791	-1259.59	0.362668
	repeat1	4100	45	57.06	144.25	550.28	318.59	174.44	20.9289	50	6.0675	43.9325	4.39325	86.2175	7.60338	1.67309	-3591.85	0.350161
	repeat2	4100	45	56.26	141.25	547.96	318.98	172.53	22.1451	50	7.445	42.555	4.2555	83.5142	7.67225	1.69133	-3492.99	0.374547
	repeat3	4100	45	56.18	138.82	543.95	318.29	169.29	21.9493	50	7.62	42.38	4.238	83.1708	7.681	1.6691	-3480.37	0.366355
	repeat1	5400	45	57.06	144.25	549.09	318.59	173.25	20.104	50	7.7975	42.2025	4.22025	82.8224	7.68988	1.74168	-6015.1	0.350147
	repeat2	5400	45	56.26	141.25	546.85	318.98	171.42	21.3593	50	8.6425	41.3575	4.13575	81.1641	7.73213	1.7403	-5908.91	0.371716
	repeat3	5400	45	56.18	138.82	542.74	318.29	168.08	21.0777	50	9.0075	40.9925	4.09925	80.4478	7.75038	1.72559	-5862.85	0.363714
	repeat1	8000	60	57.06	144.25	547.64	318.59	171.8	19.0988	50	9.5125	40.4875	4.04875	79.4567	7.77563	1.81545	-12727.5	0.34673
	repeat2	8000	60	56.26	141.25	545.47	318.98	170.04	20.3823	50	10.37	39.63	3.963	77.7739	7.8185	1.81616	-12488.3	0.370176
	repeat3	8000	60	56.18	138.82	541.32	318.29	166.66	20.0547	50	10.4425	39.5575	3.95575	77.6316	7.82213	1.78819	-12468	0.358617
	repeat1	9600	60	57.06	144.25	546.55	318.59	170.71	18.3432	50	10.4625	39.5375	3.95375	77.5923	7.82313	1.85908	-17945.9	0.341013
	repeat2	9600	60	56.26	141.25	544.49	318.98	169.06	19.6885	50	11.1725	38.8275	3.88275	76.199	7.85863	1.8537	-17659.1	0.364966
	repeat3	9600	60	56.18	138.82	540.35	318.29	165.69	19.356	50	11.02	38.98	3.898	76.4983	7.851	1.81468	-17720.8	0.35125

## Sheet: CT
soil layer	repeat	Rotating speed（rpm）	time（min）	Ring knife weight(g)	dry soil weight(g)	centrifuge box(Full)+cover(g)	centrifuge box(nulll)+cover(g)	soil sample weight（g）	mass water content（%）	Ring knife height（mm）	环刀内高（mm）	The height of the soil sample in the ring knife（mm）	环刀内土样高度（cm）	soil sample volume（cm3）	R1（9.8-0.5H）	bulk density（g/cm3）	suction（cm）	volumetric water content（cm3/cm3）
0-10cm	repeat1	700	40	56.65	161.6	572.2	318.59	196.77	21.7636	50	0.83	49.17	4.917	96.4961	7.3415	1.67468	-115.419	0.364471
	repeat2	700	40	56.53	139.8	550.96	318.98	175.26	25.3648	50	0.68	49.32	4.932	96.7905	7.334	1.44436	-115.72	0.366358
	repeat3	700	40	56.73	146.45	557.48	318.84	181.72	24.0833	50	0.89	49.11	4.911	96.3784	7.3445	1.51953	-115.298	0.365953
	repeat1	1250	45	56.65	161.6	569.66	318.59	194.23	20.1918	50	0.99	49.01	4.901	96.1821	7.3495	1.68015	-367.018	0.339252
	repeat2	1250	45	56.53	139.8	546.74	318.98	171.04	22.3462	50	1.73	48.27	4.827	94.7299	7.3865	1.47578	-362.256	0.32978
	repeat3	1250	45	56.73	146.45	553.14	318.84	177.38	21.1198	50	1.81	48.19	4.819	94.5729	7.3905	1.54854	-361.74	0.327049
	repeat1	1600	45	56.65	161.6	568.42	318.59	192.99	19.4245	50	1.45	48.55	4.855	95.2794	7.3725	1.69606	-596.477	0.329452
	repeat2	1600	45	56.53	139.8	545.08	318.98	169.38	21.1588	50	2.54	47.46	4.746	93.1403	7.427	1.50096	-584.936	0.317586
	repeat3	1600	45	56.73	146.45	551.6	318.84	175.84	20.0683	50	2.72	47.28	4.728	92.787	7.436	1.57835	-583.022	0.316747
	repeat1	2400	45	56.65	161.6	566.98	318.59	191.55	18.5334	50	2.23	47.77	4.777	93.7486	7.4115	1.72376	-1323.51	0.319471
	repeat2	2400	45	56.53	139.8	543.44	318.98	167.74	19.9857	50	4.68	45.32	4.532	88.9405	7.534	1.57184	-1264.57	0.314143
	repeat3	2400	45	56.73	146.45	549.93	318.84	174.17	18.928	50	4.21	45.79	4.579	89.8629	7.5105	1.62971	-1275.95	0.30847
	repeat1	4100	45	56.65	161.6	565.13	318.59	189.7	17.3886	50	4.22	45.78	4.578	89.8433	7.511	1.79869	-3723.03	0.312767
	repeat2	4100	45	56.53	139.8	541.67	318.98	165.97	18.7196	50	8.16	41.84	4.184	82.111	7.708	1.70257	-3441.33	0.318715
	repeat3	4100	45	56.73	146.45	548.07	318.84	172.31	17.6579	50	7.31	42.69	4.269	83.7791	7.6655	1.74805	-3502.72	0.308669
	repeat1	5400	45	56.65	161.6	563.74	318.59	188.31	16.5285	50	5.29	44.71	4.471	87.7434	7.5645	1.84173	-6326.82	0.30441
	repeat2	5400	45	56.53	139.8	540.18	318.98	164.48	17.6538	50	9.43	40.57	4.057	79.6186	7.7715	1.75587	-5809.41	0.309978
	repeat3	5400	45	56.73	146.45	546.67	318.84	170.91	16.7019	50	8.69	41.31	4.131	81.0709	7.7345	1.80644	-5902.92	0.301711
	repeat1	8000	60	56.65	161.6	561.92	318.59	186.49	15.4022	50	7.07	42.93	4.293	84.2501	7.6535	1.9181	-13401.5	0.29543
	repeat2	8000	60	56.53	139.8	538.35	318.98	162.65	16.3448	50	11.52	38.48	3.848	75.517	7.876	1.85124	-12165.5	0.302581
	repeat3	8000	60	56.73	146.45	544.81	318.84	169.05	15.4319	50	10.73	39.27	3.927	77.0674	7.8365	1.90029	-12387.5	0.29325
	repeat1	9600	60	56.65	161.6	560.55	318.59	185.12	14.5545	50	7.82	42.18	4.218	82.7782	7.691	1.9522	-19001.8	0.284133
	repeat2	9600	60	56.53	139.8	536.9	318.98	161.2	15.3076	50	12.42	37.58	3.758	73.7507	7.921	1.89557	-17152.1	0.290167
	repeat3	9600	60	56.73	146.45	543.5	318.84	167.74	14.5374	50	11.32	38.68	3.868	75.9095	7.866	1.92927	-17599.4	0.280466
10-20cm	repeat1	700	40	57.46	168.59	579.44	318.29	203.5	20.707	50	0.72	49.28	4.928	96.712	7.336	1.74322	-115.64	0.360969
	repeat2	700	40	57.37	149.05	561.1	318.59	184.95	24.0859	50	0.61	49.39	4.939	96.9279	7.3305	1.53774	-115.861	0.370378
	repeat3	700	40	57.65	157.45	570.51	318.98	193.69	23.0168	50	0.71	49.29	4.929	96.7316	7.3355	1.6277	-115.66	0.374645
	repeat1	1250	45	57.46	168.59	577.84	318.29	201.9	19.758	50	0.77	49.23	4.923	96.6139	7.3385	1.74499	-368.429	0.344774
	repeat2	1250	45	57.37	149.05	559.12	318.59	182.97	22.7575	50	1.66	48.34	4.834	94.8673	7.383	1.57114	-362.707	0.357552
	repeat3	1250	45	57.65	157.45	568.09	318.98	191.27	21.4798	50	0.84	49.16	4.916	96.4765	7.342	1.632	-367.98	0.350552
	repeat1	1600	45	57.46	168.59	577.08	318.29	201.14	19.3072	50	0.83	49.17	4.917	96.4961	7.3415	1.74712	-603.003	0.337319
	repeat2	1600	45	57.37	149.05	558.06	318.59	181.91	22.0463	50	2.23	47.77	4.777	93.7486	7.4115	1.58989	-588.227	0.350512
	repeat3	1600	45	57.65	157.45	567	318.98	190.18	20.7876	50	1.14	48.86	4.886	95.8877	7.357	1.64202	-599.743	0.341337
	repeat1	2400	45	57.46	168.59	576.13	318.29	200.19	18.7437	50	1.18	48.82	4.882	95.8092	7.359	1.75964	-1348.48	0.329822
	repeat2	2400	45	57.37	149.05	556.82	318.59	180.67	21.2144	50	4.14	45.86	4.586	90.0003	7.507	1.65611	-1277.64	0.351332
	repeat3	2400	45	57.65	157.45	565.7	318.98	188.88	19.9619	50	2.24	47.76	4.776	93.729	7.412	1.67984	-1323.27	0.335328
	repeat1	4100	45	57.46	168.59	574.76	318.29	198.82	17.9311	50	2.76	47.24	4.724	92.7085	7.438	1.8185	-3825.56	0.326076
	repeat2	4100	45	57.37	149.05	555.1	318.59	178.95	20.0604	50	5.81	44.19	4.419	86.7229	7.5905	1.71869	-3610.23	0.344776
	repeat3	4100	45	57.65	157.45	563.72	318.98	186.9	18.7044	50	3.74	46.26	4.626	90.7852	7.487	1.73431	-3756.85	0.324392
	repeat1	5400	45	57.46	168.59	573.56	318.29	197.62	17.2193	50	3.55	46.45	4.645	91.1581	7.4775	1.84942	-6540.11	0.318458
	repeat2	5400	45	57.37	149.05	553.76	318.59	177.61	19.1614	50	7.2	42.8	4.28	83.995	7.66	1.77451	-6089.85	0.34002
	repeat3	5400	45	57.65	157.45	562.2	318.98	185.38	17.739	50	5	45	4.5	88.3125	7.55	1.78287	-6362.54	0.316263
	repeat1	8000	60	57.46	168.59	571.8	318.29	195.86	16.1753	50	5.16	44.84	4.484	87.9985	7.558	1.91583	-13921.2	0.309892
	repeat2	8000	60	57.37	149.05	551.93	318.59	175.78	17.9336	50	8.17	41.83	4.183	82.0914	7.7085	1.81566	-13099.3	0.325613
	repeat3	8000	60	57.65	157.45	560.15	318.98	183.33	16.437	50	7.59	42.41	4.241	83.2296	7.6795	1.89175	-13258.9	0.310947
	repeat1	9600	60	57.46	168.59	570.55	318.29	194.61	15.4339	50	6.14	43.86	4.386	86.0752	7.607	1.95864	-19663.7	0.302294
	repeat2	9600	60	57.37	149.05	550.57	318.59	174.42	17.0211	50	10.44	39.56	3.956	77.6365	7.822	1.91984	-17955	0.326779
	repeat3	9600	60	57.65	157.45	558.7	318.98	181.88	15.516	50	8.69	41.31	4.131	81.0709	7.7345	1.94213	-18656.1	0.301341
20-30cm	repeat1	700	40	57.01	161.59	571.76	318.84	195.72	21.1214	50	0.65	49.35	4.935	96.8494	7.3325	1.66847	-115.78	0.352403
	repeat2	700	40	56.59	158.67	570.47	318.29	195.4	23.1487	50	0.9	49.1	4.91	96.3588	7.345	1.64666	-115.278	0.38118
	repeat3	700	40	57.49	152.71	564.1	318.59	187.83	22.9978	50	1.5	48.5	4.85	95.1812	7.375	1.60441	-114.068	0.36898
	repeat1	1250	45	57.01	161.59	569.78	318.84	193.74	19.896	50	1.62	48.38	4.838	94.9458	7.381	1.70192	-362.965	0.338614
	repeat2	1250	45	56.59	158.67	566.88	318.29	191.81	20.8861	50	1.17	48.83	4.883	95.8289	7.3585	1.65576	-365.862	0.345825
	repeat3	1250	45	57.49	152.71	561.31	318.59	185.04	21.1708	50	1.84	48.16	4.816	94.514	7.392	1.61574	-361.546	0.342066
	repeat1	1600	45	57.01	161.59	568.84	318.84	192.8	19.3143	50	2.17	47.83	4.783	93.8664	7.4085	1.72149	-588.863	0.332494
	repeat2	1600	45	56.59	158.67	565.57	318.29	190.5	20.0605	50	1.46	48.54	4.854	95.2597	7.373	1.66566	-596.371	0.334139
	repeat3	1600	45	57.49	152.71	560.1	318.59	183.83	20.3785	50	2.44	47.56	4.756	93.3365	7.422	1.63612	-585.998	0.333417
	repeat1	2400	45	57.01	161.59	567.82	318.84	191.78	18.6831	50	2.93	47.07	4.707	92.3749	7.4465	1.74929	-1306.77	0.32682
	repeat2	2400	45	56.59	158.67	564.18	318.29	189.11	19.1845	50	2.4	47.6	4.76	93.415	7.42	1.69855	-1319.45	0.325858
	repeat3	2400	45	57.49	152.71	558.67	318.59	182.4	19.4421	50	3.64	46.36	4.636	90.9815	7.482	1.67847	-1289.71	0.32633
	repeat1	4100	45	57.01	161.59	566.37	318.84	190.33	17.7858	50	4.16	45.84	4.584	89.961	7.508	1.79622	-3727.26	0.319472
	repeat2	4100	45	56.59	158.67	562.41	318.29	187.34	18.0689	50	3.83	46.17	4.617	90.6086	7.4915	1.75116	-3750.52	0.316416
	repeat3	4100	45	57.49	152.71	556.94	318.59	180.67	18.3092	50	6.2	43.8	4.38	85.9575	7.61	1.77658	-3582.38	0.325277
	repeat1	5400	45	57.01	161.59	565.28	318.84	189.24	17.1112	50	5.23	44.77	4.477	87.8611	7.5615	1.83915	-6334.21	0.314701
	repeat2	5400	45	56.59	158.67	561.15	318.29	186.08	17.2748	50	5.47	44.53	4.453	87.3901	7.5735	1.81565	-6304.61	0.313651
	repeat3	5400	45	57.49	152.71	555.66	318.59	179.39	17.471	50	7.37	42.63	4.263	83.6614	7.6685	1.82533	-6068.61	0.318905
	repeat1	8000	60	57.01	161.59	563.76	318.84	187.72	16.1706	50	6.43	43.57	4.357	85.5061	7.6215	1.88981	-13576.4	0.305592
	repeat2	8000	60	56.59	158.67	559.49	318.29	184.42	16.2287	50	7.7	42.3	4.23	83.0137	7.685	1.91137	-13228.7	0.31019
	repeat3	8000	60	57.49	152.71	554.18	318.59	177.91	16.5019	50	9.2	40.8	4.08	80.07	7.76	1.90721	-12814.3	0.314725
	repeat1	9600	60	57.01	161.59	562.66	318.84	186.62	15.4898	50	8.24	41.76	4.176	81.954	7.712	1.97172	-18835.2	0.305415
	repeat2	9600	60	56.59	158.67	558.31	318.29	183.24	15.485	50	8.74	41.26	4.126	80.9727	7.737	1.95955	-18636.2	0.303435
	repeat3	9600	60	57.49	152.71	553.12	318.59	176.85	15.8077	50	9.97	40.03	4.003	78.5589	7.7985	1.94389	-18144.1	0.307285
30-40cm	repeat1	700	40	55.9	142.54	557.41	318.98	182.34	27.922	50	1.68	48.32	4.832	94.828	7.384	1.50314	-113.705	0.419707
	repeat2	700	40	58.14	143.84	556.6	318.84	179.43	24.7428	50	1.17	48.83	4.883	95.8289	7.3585	1.50101	-114.734	0.371391
	repeat3	700	40	57.91	142.76	555.98	318.29	179.59	25.7985	50	0.75	49.25	4.925	96.6531	7.3375	1.47703	-115.579	0.381053
	repeat1	1250	45	55.9	142.54	553.15	318.98	178.08	24.9334	50	3.26	46.74	4.674	91.7273	7.463	1.55395	-352.335	0.387453
	repeat2	1250	45	58.14	143.84	553.75	318.84	176.58	22.7614	50	1.55	48.45	4.845	95.0831	7.3775	1.51278	-363.416	0.34433
	repeat3	1250	45	57.91	142.76	553.5	318.29	177.11	24.0614	50	1.16	48.84	4.884	95.8485	7.358	1.48943	-365.926	0.358378
	repeat1	1600	45	55.9	142.54	550.76	318.98	175.69	23.2566	50	3.93	46.07	4.607	90.4124	7.4965	1.57655	-570.095	0.366653
	repeat2	1600	45	58.14	143.84	552.61	318.84	175.44	21.9689	50	1.87	48.13	4.813	94.4551	7.3935	1.52284	-592.04	0.33455
	repeat3	1600	45	57.91	142.76	552.41	318.29	176.02	23.2978	50	1.73	48.27	4.827	94.7299	7.3865	1.50702	-593.52	0.351104
	repeat1	2400	45	55.9	142.54	549.3	318.98	174.23	22.2324	50	5.59	44.41	4.441	87.1546	7.5795	1.63548	-1242.43	0.363607
	repeat2	2400	45	58.14	143.84	551.33	318.84	174.16	21.079	50	4.21	45.79	4.579	89.8629	7.5105	1.60066	-1275.95	0.337403
	repeat3	2400	45	57.91	142.76	551.27	318.29	174.88	22.4993	50	3.85	46.15	4.615	90.5694	7.4925	1.57625	-1284.64	0.354645
	repeat1	4100	45	55.9	142.54	547.96	318.98	172.89	21.2923	50	7.85	42.15	4.215	82.7194	7.6925	1.72318	-3463.76	0.366903
	repeat2	4100	45	58.14	143.84	549.86	318.84	172.69	20.057	50	7.49	42.51	4.251	83.4259	7.6745	1.72417	-3489.75	0.345816
	repeat3	4100	45	57.91	142.76	549.87	318.29	173.48	21.5186	50	6.89	43.11	4.311	84.6034	7.6445	1.6874	-3532.93	0.363106
	repeat1	5400	45	55.9	142.54	546.91	318.98	171.84	20.5556	50	8.81	41.19	4.119	80.8354	7.7405	1.76334	-5887.79	0.362465
	repeat2	5400	45	58.14	143.84	548.77	318.84	171.6	19.2992	50	8.91	41.09	4.109	80.6391	7.7455	1.78375	-5875.17	0.34425
	repeat3	5400	45	57.91	142.76	548.8	318.29	172.41	20.7691	50	8.19	41.81	4.181	82.0521	7.7095	1.73987	-5965.85	0.361356
	repeat1	8000	60	55.9	142.54	545.66	318.98	170.59	19.6787	50	10.32	39.68	3.968	77.872	7.816	1.83044	-12502.3	0.360206
	repeat2	8000	60	58.14	143.84	547.45	318.84	170.28	18.3815	50	10.7	39.3	3.93	77.1262	7.835	1.86499	-12395.9	0.342815
	repeat3	8000	60	57.91	142.76	547.51	318.29	171.12	19.8655	50	10.17	39.83	3.983	78.1664	7.8085	1.82636	-12544.2	0.362816
	repeat1	9600	60	55.9	142.54	544.77	318.98	169.7	19.0543	50	11.42	38.58	3.858	75.7132	7.871	1.88263	-17558.9	0.358722
	repeat2	9600	60	58.14	143.84	546.53	318.84	169.36	17.7419	50	11.54	38.46	3.846	75.4778	7.877	1.90573	-17510.2	0.338113
	repeat3	9600	60	57.91	142.76	546.62	318.29	170.23	19.2421	50	11.02	38.98	3.898	76.4983	7.851	1.86619	-17720.8	0.359093
