# Supplementary material for: Effects of five years conservation tillage for hedging against drought, stabilizing maize yield, and improving soil environment in the drylands of northern China
Source: PLoS One. 2023 Mar 6;18(3):e0282359. doi: 10.1371/journal.pone.0282359 (PMC9987771; doi:10.1371/journal.pone.0282359)
Supplement: S1 Data — (ZIP) [file pone.0282359.s001.zip › Data in brief/soil organic matter of the experimental area.xlsx]

## Sheet: Sheet1
treatment		SOM g/kg	soil layer	treatment		SOM g/kg	soil layer
NTS	repeat1	15.9429	0-20cm	NT	repeat1	17.3458	0-20cm
NTS	repeat2	17.5468	0-20cm	NT	repeat2	16.7666	0-20cm
NTS	repeat3	16.9904	0-20cm	NT	repeat3	15.5175	0-20cm
SUS	repeat1	18.4376	0-20cm	SU	repeat1	17.3514	0-20cm
SUS	repeat2	17.9008	0-20cm	SU	repeat2	16.5713	0-20cm
SUS	repeat3	17.6735	0-20cm	SU	repeat3	16.5917	0-20cm
RTS	repeat1	15.9153	0-20cm	RT	repeat1	15.3398	0-20cm
RTS	repeat2	12.5791	0-20cm	RT	repeat2	15.1545	0-20cm
RTS	repeat3	17.0572	0-20cm	RT	repeat3	14.0475	0-20cm
CTS	repeat1	16.6429	0-20cm	CT	repeat1	18.9139	0-20cm
CTS	repeat2	17.3768	0-20cm	CT	repeat2	18.7979	0-20cm
CTS	repeat3	17.9602	0-20cm	CT	repeat3	16.7739	0-20cm
NTS	repeat1	7.5304	20-40cm	NT	repeat1	10.5418	20-40cm
NTS	repeat2	8.79727	20-40cm	NT	repeat2	8.97484	20-40cm
NTS	repeat3	9.56076	20-40cm	NT	repeat3	10.0985	20-40cm
SUS	repeat1	11.417	20-40cm	SU	repeat1	11.3388	20-40cm
SUS	repeat2	13.6166	20-40cm	SU	repeat2	12.5179	20-40cm
SUS	repeat3	17.2866	20-40cm	SU	repeat3	12.1181	20-40cm
RTS	repeat1	12.0355	20-40cm	RT	repeat1	8.94255	20-40cm
RTS	repeat2	11.2051	20-40cm	RT	repeat2	9.18513	20-40cm
RTS	repeat3	12.1438	20-40cm	RT	repeat3	8.78788	20-40cm
CTS	repeat1	11.0822	20-40cm	CT	repeat1	14.9241	20-40cm
CTS	repeat2	12.6409	20-40cm	CT	repeat2	13.9085	20-40cm
CTS	repeat3	12.1178	20-40cm	CT	repeat3	10.1952	20-40cm
