# Supplementary material for: Effects of five years conservation tillage for hedging against drought, stabilizing maize yield, and improving soil environment in the drylands of northern China
Source: PLoS One. 2023 Mar 6;18(3):e0282359. doi: 10.1371/journal.pone.0282359 (PMC9987771; doi:10.1371/journal.pone.0282359)
Supplement: S1 Data — (ZIP) [file pone.0282359.s001.zip › Data in brief/water stable aggregates.xlsx]

## Sheet: repeat1
serial number	treatment		孔径 soil layer weight/g	2mm	1mm	0.5mm	0.25mm	0.106mm	container weight/g	(container +wet soil)weight/g	(container +dry soil)weight/g
1	staw	NT	0-10cm	273.42	257.83	236.1	228.09	220.78	14.88	43.44	42.25
			10-20cm	278.2	257.13	238.06	227.14	220.31	14.94	42.14	41.13
			20-30cm	272.3	256.51	238.23	227.77	220.43	15.65	42.81	41.84
			30-40cm	274.71	256.81	238.58	227.42	219.26	15.77	38.26	37.41
2		SU	0-10cm	273.11	257.87	236.59	228.21	221.56	15.1	47.77	46.5
			10-20cm	276.93	257.04	238.51	227.23	220.98	15.15	39.25	38.25
			20-30cm	272.22	255.67	237.67	227.3	220.02	15.27	46.9	45.76
			30-40cm	274.29	255.24	238.19	226.96	218.93	16.03	45.35	44.19
3		RT	0-10cm	275.14	257.55	237.05	229.88	222.99	14.88	42.13	41.32
			10-20cm	278.44	257.21	238.53	227.34	220.86	14.94	41.39	40.58
			20-30cm	272.41	256.98	238.13	228.82	220.71	15.65	48.96	47.88
			30-40cm	274.46	255.8	238.45	227.03	218.91	15.77	45.32	44.24
4		CT	0-10cm	276.68	256.91	236.42	229.15	222.23	15.1	42.1	40.9
			10-20cm	277.41	256.09	238.45	228.18	220.21	15.15	41.67	40.81
			20-30cm	277.81	255.73	238	228.6	220.53	15.27	47.49	46.37
			30-40cm	275.55	255.76	239.17	228.28	220.09	16.03	46.66	45.33
5	no straw	NT	0-10cm	273.94	258.5	236.86	228.95	222.38	15.1	37.16	36.62
			10-20cm	278.41	257.3	238.04	226.65	220.79	15.15	41.19	40.55
			20-30cm	278.06	256.11	237.55	227.34	220.5	15.27	42.17	41.48
			30-40cm	276.66	256.27	239.25	228.1	220.41	16.03	41.23	40.42
6		SU	0-10cm	274.08	258.02	236.97	229.27	222.89	14.88	43.01	42.27
			10-20cm	281.8	256.93	238.34	227.2	220.43	14.94	38.34	37.71
			20-30cm	278.06	256.96	238.35	228.55	221.14	15.65	46.47	45.64
			30-40cm	276.66	256.12	238.97	228.02	219.53	15.77	38.27	37.62
7		RT	0-10cm	273.15	257.37	236.22	228.31	222.14	15.1	44.89	44.15
			10-20cm	275.13	256.69	238.78	227.66	220.98	15.15	46.58	45.8
			20-30cm	272.45	256.36	238.23	228.93	221.86	15.27	41.25	40.58
			30-40cm	274.3	256.06	239.14	227.74	219.58	16.03	47.29	46.37
8		CT	0-10cm	273.21	257.58	236.33	228.5	221.43	14.88	43.91	43.17
			10-20cm	274.36	255.74	237.7	226.6	219.99	14.94	41.18	40.5
			20-30cm	273.14	255.44	237.96	227.94	220.34	15.65	45.4	44.47
			30-40cm	274.27	255.6	238.8	227.64	219.78	15.77	60.15	58.63

## Sheet: repeat2
serial number	treatment		孔径 soil layer weight/g	2mm	1mm	0.5mm	0.25mm	0.106mm	container weight/g	(container +wet soil)weight/g	(container +dry soil)weight/g
1	staw	NT	0-10cm	273.12	257.86	238.02	230.35	221.47	14.88	35.58	34.19
			10-20cm	274.44	256.74	239.4	229.16	220.81	14.93	42.66	41.81
			20-30cm	272.11	255.83	240.07	230.75	221.39	15.64	45.76	44.56
			30-40cm	274.26	256.03	241.43	231.39	220.81	15.76	38.21	37.33
2		SU	0-10cm	273.66	258.49	237.7	229.57	221.41	15.1	43.2	42.36
			10-20cm	274.52	257.66	239.86	228.59	220.67	15.15	37.77	37.08
			20-30cm	272.12	255.57	239.84	230.56	221.75	15.27	50.18	49.03
			30-40cm	274.28	255.43	239.46	230.05	220.59	16.03	42.47	41.58
3		RT	0-10cm	273.6	257.4	236.5	229.36	222.34	14.88	44.94	44.05
			10-20cm	274.3	257.02	240.38	229.72	220.84	14.93	38.76	37.9
			20-30cm	274.28	255.18	238.39	229.58	220.95	15.64	39.94	39.2
			30-40cm	274.31	255.2	238.74	229.22	220.06	15.76	57.91	56.54
4		CT	0-10cm	273.09	257.24	236.21	228.59	222.12	15.1	40.64	39.93
			10-20cm	274.33	255.87	237.87	226.81	219.73	15.15	41.15	40.38
			20-30cm	274.64	255.19	237.66	228.12	220.11	15.27	39.45	38.69
			30-40cm	274.28	255.02	237.89	227.18	219.06	16.03	41.2	40.47
5	no straw	NT	0-10cm	273.06	257.71	236.44	228.65	221.33	14.88	40.27	39.5
			10-20cm	274.48	256.77	238.49	227.28	219.93	14.93	38.36	37.45
			20-30cm	272.5	255.88	239.43	229.87	220.83	15.64	35.41	34.75
			30-40cm	274.26	255.19	238.95	228.94	219.8	15.76	31.99	31.29
6		SU	0-10cm	273.38	257.44	236.46	229.53	223.1	15.1	42.67	41.94
			10-20cm	274.51	256.88	239.14	228.43	221.12	15.15	44.25	43.44
			20-30cm	272.24	256.72	238.37	229.09	221.25	15.27	24.84	24.57
			30-40cm	274.29	255.11	238.03	226.92	218.91	16.03	45.95	45.09
7		RT	0-10cm	273.4	257.91	237.22	229.28	221.49	14.88	32.23	31.69
			10-20cm	274.41	257.23	240.7	229.87	220.91	14.93	31.72	31.07
			20-30cm	272.19	255.3	238.58	229.2	220.27	15.64	41.19	40.22
			30-40cm	274.29	255.1	238.64	228.12	219.28	15.76	28.5	28.09
8		CT	0-10cm	272.98	257.21	236.13	228.59	221.85	15.1	38.35	37.88
			10-20cm	274.34	255.79	237.35	227.1	220.46	15.15	39.82	39.26
			20-30cm	272.18	255.73	238.25	228.56	218.49	15.27	40.12	39.52
			30-40cm	274.34	255.54	239.49	229.07	220.4	16.03	33.9	33.39

## Sheet: repeat3
serial number	treatment		孔径 soil layer weight/g	2mm	1mm	0.5mm	0.25mm	0.106mm	container weight/g	(container +wet soil)weight/g	(container +dry soil)weight/g
1	staw	NT	0-10cm	274.55	258.65	237.32	229.43	221.77	14.88	38	37.33
			10-20cm	274.93	257.18	238.89	227.85	220.4	14.93	39.98	39.17
			20-30cm	272.15	255.73	238.13	228.38	220.12	15.64	35.51	34.75
			30-40cm	274.27	255.67	239.94	229.92	220.35	15.76	50.4	49.25
2		SU	0-10cm	273.18	257.42	237.03	229.79	222.2	15.1	34.15	33.67
			10-20cm	274.35	256.71	239.53	229.01	220.81	15.15	34.34	33.56
			20-30cm	272.4	255.33	239.39	231.44	221.97	15.27	48.02	46.93
			30-40cm	274.41	255.3	239.77	230.36	220.38	16.03	41.9	40.96
3		RT	0-10cm	273.49	257.56	236.42	228.4	221.01	14.31	39.09	38.26
			10-20cm	274.96	257.33	239.15	228.15	220.29	15.15	36.62	35.64
			20-30cm	272.12	256.09	239.43	230.24	221.2	15.2	34.09	33.5
			30-40cm	274.25	255.63	239.15	229.06	220.24	15.42	35.93	35.19
4		CT	0-10cm	273.16	257.05	236.17	228.67	221.86	15.58	34.87	34.35
			10-20cm	274.33	256.27	239.03	228.62	220.78	15.52	39.53	38.8
			20-30cm	272.24	256.13	238.5	229.2	220.88	15.41	39.33	38.63
			30-40cm	274.26	255.16	238.44	228.23	219.73	15.76	46.07	45.13
5	no straw	NT	0-10cm	273.35	258.42	237.75	230.36	221.57	14.88	41.46	40.61
			10-20cm	274.29	257.07	239.8	229.37	220.81	14.93	42.06	41.02
			20-30cm	272.1	256.01	238.92	229.58	220.92	15.64	50.19	48.98
			30-40cm	274.25	256.68	240.88	230.17	220.28	15.76	46.73	45.41
6		SU	0-10cm	273.14	258.24	237.39	229.4	222.38	15.1	35.61	35.04
			10-20cm	274.37	257.98	239.81	228.48	220.71	15.15	30.69	30.22
			20-30cm	272.71	257.38	238.95	228.7	220.56	15.27	32.37	31.86
			30-40cm	274.3	255.54	238.78	227.65	218.05	16.03	38.55	37.88
7		RT	0-10cm	272.99	257.33	236.64	229.17	221.81	14.31	40.26	39.48
			10-20cm	274.26	257.26	240.67	229.73	221.12	15.15	42.88	41.93
			20-30cm	272.14	255.74	239.54	230.54	221.18	15.2	43.58	42.64
			30-40cm	274.27	255.47	240.27	231.03	220.72	15.42	50.09	49.01
8		CT	0-10cm	273.17	257.24	236.16	228.32	221.41	15.58	46.56	45.71
			10-20cm	275.16	255.93	237.44	226.5	219.97	15.52	45.53	44.73
			20-30cm	272.25	255.14	237.5	228.03	220.32	15.41	47.11	46.2
			30-40cm	274.27	255.38	238.95	228.69	219.85	15.76	44.73	43.13
